# Supplementary material for: Modeling Site-Specific Nucleotide Biases Affecting Himar1 Transposon Insertion Frequencies in TnSeq Data Sets
Source: mSystems. 2021 Oct 19;6(5):e00876-21. doi: 10.1128/mSystems.00876-21 (PMC8525568; doi:10.1128/mSystems.00876-21)
Supplement: TABLE S1 [file msystems.00876-21-st001.xlsx]

## Sheet: T3
Tetra-nucleotide	STLM Coefficient	Number of times observed
CACA	1.54001	559
CATG	1.52627	479
GACA	1.30896	583
TACA	1.26627	135
GATA	1.20144	244
CATA	1.18266	157
CACT	1.085	217
TACG	1.08443	266
GATG	1.07728	857
TATG	1.03909	132
AACA	1.03635	201
CATC	1.0091	544
TACT	0.982201	102
GGTA	0.952596	374
CACC	0.936999	925
TGCA	0.913824	402
GACG	0.889105	1008
TACC	0.888777	317
CACG	0.870629	837
AACG	0.867952	370
TAGG	0.846596	317
TAGA	0.843261	167
CAAC	0.817058	628
GTAC	0.806288	245
AGCA	0.788546	188
GTTG	0.75035	947
CTTG	0.744286	419
CTAC	0.738338	372
TATC	0.709414	167
GACC	0.677861	798
GCTA	0.651467	282
GGCA	0.649577	1011
ACAC	0.64288	251
GGTG	0.633338	1455
AGTG	0.628063	132
CTCA	0.622814	357
GTCA	0.619656	687
CAAG	0.618443	461
TAGC	0.612325	228
GACT	0.583986	199
ACTG	0.559492	218
ACCA	0.550342	360
GAAC	0.54585	431
GTTA	0.545115	136
ATCA	0.533165	113
TATA	0.526142	48
TAAC	0.522211	122
CAGA	0.519915	931
AACC	0.512747	341
AAGG	0.50722	413
ATGC	0.506584	241
ATAC	0.505233	62
GATC	0.479649	618
GTAA	0.459386	213
AATG	0.45238	170
CTTA	0.440095	71
GTAG	0.435615	542
CAGC	0.430966	981
CGTA	0.430229	262
CTAG	0.428881	113
GAGA	0.425742	469
TTCA	0.421693	295
GTCT	0.404568	214
GAAG	0.400387	769
TAAG	0.39827	100
CTTC	0.393679	409
AGCT	0.393383	179
GAGC	0.389735	618
ATAG	0.387631	84
AGCG	0.373474	569
TGTG	0.367983	346
GAGG	0.364247	846
ATGG	0.36276	324
CCTA	0.362331	202
ACAA	0.35951	195
ATCT	0.352862	87
AGAC	0.348156	146
ACAT	0.332307	165
ACCT	0.330522	193
CTAA	0.321929	70
CGCA	0.320374	1002
CTAT	0.318502	118
ACTA	0.314812	59
ACAG	0.314361	275
AACT	0.31248	114
CTCT	0.309716	124
AGAG	0.307492	128
TTTA	0.299852	36
TTAG	0.298932	52
CATT	0.281684	158
CAGG	0.280931	1482
TAGT	0.279448	121
TGCT	0.274072	312
CTCC	0.269187	358
CGTG	0.260504	669
TTAC	0.258011	115
AAGC	0.257452	352
ACTC	0.249682	116
GTTC	0.242008	517
AAGA	0.237412	234
GTGC	0.236486	639
GCTG	0.222093	1099
GCAA	0.221218	762
TTCT	0.196502	166
TAAA	0.177322	79
GCAT	0.170554	360
CAAT	0.169066	199
CAAA	0.155362	385
GGCT	0.152373	519
AGCC	0.15143	370
CCTG	0.150869	517
TGTA	0.147086	129
AGTC	0.145937	130
ATGA	0.141115	105
TGTC	0.137225	336
CAGT	0.130785	263
GGTC	0.130189	703
ATCG	0.128312	324
GTCC	0.120755	399
ACCG	0.110485	902
GCCA	0.0985928	937
GCAG	0.0949025	924
GCAC	0.0859235	728
TCTA	0.0826765	120
ATAA	0.0781914	41
TAAT	0.0694026	86
ATCC	0.0663089	150
TGCG	0.0606611	811
GTGA	0.0493964	637
TGAG	0.0477877	351
GGAC	0.0432808	553
TGAA	0.0428103	349
GTAT	0.0323439	139
GGAG	0.030728	635
CTGC	0.0274715	691
CTGA	0.0205076	617
ACCC	0.000720678	344
GTCG	-0.00550803	1497
TTCC	-0.0151852	266
GAGT	-0.0167934	299
CCAA	-0.0199752	724
GCTC	-0.0271875	665
TTGC	-0.0363729	350
TGAC	-0.0404655	447
AAAG	-0.0495725	229
GTGG	-0.0557583	1237
TTGA	-0.0623286	397
GCCT	-0.0657973	450
TCCA	-0.0732828	345
TCTG	-0.081769	267
GGAA	-0.0836689	558
TATT	-0.0855988	79
AGAT	-0.0897631	156
CTCG	-0.0903067	848
TCAT	-0.0912395	212
TGCC	-0.0946489	610
TCAA	-0.10735	418
CCCA	-0.113408	569
AATC	-0.124972	152
CCTT	-0.141777	218
TGAT	-0.141812	253
ATGT	-0.149422	113
AGAA	-0.154104	164
AATA	-0.157502	102
GGCG	-0.163227	1785
GAAA	-0.171863	548
GTGT	-0.173022	311
AAAC	-0.178257	153
TGTT	-0.181023	225
GCTT	-0.187132	322
GGCC	-0.196298	1225
TTTG	-0.197931	204
CCTC	-0.198741	408
TCAC	-0.206809	342
CGTC	-0.218837	782
CCAT	-0.228262	337
ATAT	-0.229143	64
TTAA	-0.239722	47
TTGT	-0.240093	167
CCAC	-0.24501	644
CGCT	-0.25891	487
TCAG	-0.261558	383
AGGA	-0.269215	236
TTGG	-0.270167	583
AAGT	-0.272132	159
CCCT	-0.279107	246
CCAG	-0.287429	1083
ATTG	-0.293185	78
AGGG	-0.309086	382
CTGT	-0.321403	265
TTCG	-0.341446	524
CTGG	-0.360221	1341
AGTA	-0.369067	52
ACTT	-0.369837	108
CGAA	-0.372121	1097
CGAC	-0.385178	1309
CGAG	-0.389721	1081
TCCT	-0.410421	264
ACGC	-0.418332	666
GGTT	-0.419273	399
GGAT	-0.421756	396
TTAT	-0.426669	51
AGGC	-0.427466	439
CTTT	-0.457348	133
GAAT	-0.473718	255
GATT	-0.487438	199
AGTT	-0.50483	94
CGCG	-0.508842	1464
TCTT	-0.515415	218
CGTT	-0.541857	369
ATTC	-0.553513	76
TCTC	-0.553874	192
TTTC	-0.558661	189
ACGA	-0.565018	542
CGAT	-0.581231	556
CGCC	-0.633224	1465
GTTT	-0.641865	179
GCCG	-0.653821	2109
ACGG	-0.661735	969
GCCC	-0.675581	733
ACGT	-0.713249	347
TCCC	-0.759366	305
GGGC	-0.771075	1144
AGGT	-0.797122	301
TCCG	-0.80037	593
CCCG	-0.824807	1036
GGGA	-0.832912	771
AAAA	-0.868731	142
AAAT	-0.87741	99
TGGA	-0.919101	676
GGGG	-0.925705	953
CCCC	-0.946724	435
TGGC	-0.949207	1043
GGGT	-0.998988	663
TGGG	-1.03992	965
TGGT	-1.04034	496
GCGC	-1.08233	1650
TCGT	-1.08509	431
ATTA	-1.08645	19
TCGC	-1.10154	914
GCGT	-1.13166	728
AATT	-1.13334	68
TTTT	-1.14823	77
GCGA	-1.20394	1493
GCGG	-1.21676	2766
TCGA	-1.25985	1233
CCGT	-1.32854	781
TCGG	-1.3332	1519
CGGA	-1.35114	1341
CCGC	-1.41079	1816
CCGA	-1.47205	1830
CGGC	-1.47538	2441
CGGG	-1.47981	2082
CGGT	-1.48735	1008
CCGG	-1.53336	2605
ATTT	-1.84819	54
