# Supplementary material for: Modeling Site-Specific Nucleotide Biases Affecting Himar1 Transposon Insertion Frequencies in TnSeq Data Sets
Source: mSystems. 2021 Oct 19;6(5):e00876-21. doi: 10.1128/mSystems.00876-21 (PMC8525568; doi:10.1128/mSystems.00876-21)
Supplement: TABLE S2 [file msystems.00876-21-st002.xlsx]

## Sheet: T2
Reference Nucleotide	Isolate Nucleotide	Position from TA site	Number of Instances	Mean Delta Observed LFC	Mean Delta Predicted LFC
A	C	-4	29	-0.527241	-0.527113
C	T	2	180	0.711783	0.708504
T	C	1	546	-0.291311	-0.295442
C	A	1	30	0.0819333	0.076706
T	C	-4	284	-0.1845	-0.178958
A	C	-1	31	-0.354	-0.359841
A	G	1	185	0.212892	0.204155
T	C	-2	110	-0.290582	-0.281594
T	C	-1	192	0.237635	0.22232
G	T	-3	23	0.648478	0.627795
A	C	4	51	0.0400588	0.0621332
T	C	4	134	-0.240925	-0.21176
C	A	-1	33	0.405879	0.435791
G	C	3	72	0.170653	0.203738
C	G	-2	56	-0.686286	-0.643922
C	A	4	38	-0.0692895	-0.114544
A	G	3	157	-0.870834	-0.823359
G	A	1	215	-0.125372	-0.175625
A	G	4	310	-0.21179	-0.155977
G	C	-3	79	-0.101886	-0.159335
G	C	2	53	-0.594943	-0.652724
C	T	-4	288	0.206628	0.140884
T	G	2	34	-0.0818235	-0.0152379
C	G	1	58	0.0198103	-0.0476249
T	G	-1	15	0.0913333	0.022899
C	A	-2	21	-0.0118571	-0.0826326
C	G	-3	67	0.142731	0.214967
A	G	-1	504	-0.372304	-0.29619
C	G	4	124	-0.292718	-0.211886
C	A	-4	21	0.731619	0.650395
G	T	-4	45	0.0115778	-0.0726696
C	G	3	68	-0.235735	-0.146668
T	G	-3	25	-0.64828	-0.557537
G	C	-1	68	0.0102941	-0.0811698
T	G	1	35	-0.6022	-0.507366
A	T	-1	7	0.0647143	-0.0324079
G	A	-2	154	0.867182	0.762819
G	A	-1	464	0.434925	0.330358
G	C	-4	106	-0.29483	-0.189675
T	C	-3	174	-0.903351	-0.797563
T	G	4	35	-0.350857	-0.460269
T	C	2	210	-0.878643	-0.768803
G	C	4	123	0.338455	0.209666
A	G	-4	123	-0.362122	-0.227027
G	C	1	71	0.276958	0.129321
T	A	1	17	-0.499529	-0.351825
A	C	2	20	-1.1421	-0.992403
T	G	-4	42	-0.122571	0.0295754
C	G	2	61	0.768082	0.61071
G	A	3	135	0.882763	0.718697
C	T	-1	246	0.029439	-0.138179
A	C	-2	26	0.196308	0.0261764
G	A	-4	119	0.377487	0.19732
A	T	4	5	-0.1048	0.0775558
C	G	-4	122	0.41059	0.22685
G	A	4	294	0.324782	0.13383
G	T	2	27	0.313556	0.110397
T	A	3	14	-0.227357	-0.430672
C	T	4	147	0.506789	0.299223
A	G	-2	191	-1.01565	-0.788475
G	T	1	28	0.562214	0.331268
T	A	-3	12	0.67775	0.444284
A	G	2	128	-0.462383	-0.227056
G	C	-2	54	1.01154	0.742695
A	T	-4	11	-0.202545	-0.477273
C	T	1	458	0.56267	0.287442
T	C	3	154	-1.32236	-1.04352
G	A	-3	136	1.29752	0.996431
A	G	-3	147	-1.29025	-0.969703
C	G	-1	72	0.407847	0.0839413
A	T	2	10	-0.4561	-0.107396
A	C	3	19	-0.00257895	-0.354451
C	T	-3	139	1.13876	0.764375
T	A	-4	12	0.645833	0.264205
A	T	1	12	0.90925	0.524169
T	A	-2	14	-0.665857	-0.273064
G	T	-1	21	0.415095	0.0173915
A	C	1	24	0.4415	0.033695
G	T	-2	25	1.53728	1.12244
G	T	3	36	1.62278	1.20718
A	T	-2	8	0.762125	0.341727
G	A	2	122	0.68041	0.250806
C	A	3	35	0.853371	0.415741
G	T	4	29	0.796931	0.356732
T	G	-2	27	-1.5057	-1.0607
T	A	4	14	0.302143	-0.143178
C	A	-3	34	1.93229	1.48165
T	A	-1	8	0.82325	0.365283
C	A	2	28	1.60879	1.1408
T	G	3	36	-1.71361	-1.24229
C	T	-2	113	0.644106	0.162359
C	T	3	146	1.6364	1.08063
A	T	-3	13	-1.08662	-0.477435
A	C	-3	32	-2.00712	-1.33799
A	T	3	11	1.26909	0.45849
T	A	2	11	1.28345	0.420334
