# Supplementary material for: Modeling Site-Specific Nucleotide Biases Affecting Himar1 Transposon Insertion Frequencies in TnSeq Data Sets
Source: mSystems. 2021 Oct 19;6(5):e00876-21. doi: 10.1128/mSystems.00876-21 (PMC8525568; doi:10.1128/mSystems.00876-21)
Supplement: TABLE S3 [file msystems.00876-21-st003.xlsx]

## Sheet: T4
ORF ID	Name	Description	Total # TA Sites	#Sites with insertions	GC content	Used in Models	Gene (M0) Coef	Gene (M0) Adj Pval	Gene+TTN (M1) Coef	Gene+TTN (M1) Adj Pval	Coef Diff (M1-M0)	Mean M0 Expected Count	Mean M1 Expected Count	Mean Actual Count	Gumbel Call	HMM+NP States	Gene-Only States	TTN-Fitness States
Rv1642	rpmI	50S ribosomal protein L35	1	0	0.690476	TRUE	-1.83327	0.0261821	-0.46502	0.429217	1.36825	-2.28151e-14	-3.84137e-14	0	S	Uncertain	GD	NE
Rv2520c	-	POSSIBLE CONSERVED MEMBRANE PROTEIN	1	0	0.571429	TRUE	-1.83327	0.0261821	-2.21425	2.80357e-05	-0.380984	5.55112e-15	-7.93809e-15	0	S	Uncertain	GD	GD
Rv2830c	-	hypothetical protein Rv2830c	1	0	0.5	TRUE	-1.83327	0.0261821	-1.09772	0.0477545	0.73555	3.51941e-14	8.10463e-15	0	S	Uncertain	GD	GD
Rv3654c	-	hypothetical protein Rv3654c	1	0	0.738095	TRUE	-1.83327	0.0261821	-0.801544	0.154943	1.03173	-1.61537e-14	1.33227e-14	0	S	Uncertain	GD	NE
Rv2204c	-	hypothetical protein Rv2204c	4	1	0.571429	TRUE	-1.79674	1.83889e-06	-2.14629	1.2322e-17	-0.349551	0.0438787	0.0896834	0.05	S	NE	GD	GD
Rv3752c	-	POSSIBLE CYTIDINE/DEOXYCYTIDYLATE DEAMINASE	2	1	0.690476	TRUE	-1.79368	0.00134539	-2.31458	1.33851e-10	-0.520898	0.0477226	0.226053	0.05	S	ES	GD	GD
Rv0334	rmlA	ALPHA-D-GLUCOSE-1-PHOSPHATE THYMIDYLYLTRANSFERASE RMLA (DTDP-GLUCOSE SYNTHASE) (DTDP-GLUCOSE PYROPHOSPHORYLASE)	20	1	0.559524	TRUE	-1.72034	1.51357e-27	-1.89014	1.98318e-66	-0.169805	0.148488	0.32782	4.51	U	ES	GD	GD
Rv0979A	rpmF	50S ribosomal protein L32	2	1	0.666667	TRUE	-1.60969	0.00460474	-1.08574	0.00461285	0.523954	0.33666	0.346797	0.45	S	Uncertain	GD	GD
Rv0627	-	hypothetical protein Rv0627	1	1	0.571429	TRUE	-1.578	0.0599658	-1.04595	0.0599323	0.532046	0.4	0.4	0.4	S	Uncertain	NE	NE
Rv3648c	cspA	PROBABLE COLD SHOCK PROTEIN A CSPA	4	1	0.607143	TRUE	-1.78224	2.24965e-06	-1.91012	3.83377e-14	-0.127876	0.0623413	0.424686	0.075	S	NE	GD	GD
Rv3792	-	PROBABLE CONSERVED TRANSMEMBRANE PROTEIN	34	4	0.654062	TRUE	-1.70092	1.9642e-45	-1.84709	2.35782e-107	-0.146163	0.178136	0.449295	3.31176	U	ES	GD	GD
Rv3805c	-	PROBABLE CONSERVED TRANSMEMBRANE PROTEIN	40	3	0.642262	TRUE	-1.76054	6.0558e-57	-1.92605	2.11389e-136	-0.165508	0.0911551	0.477321	1.2425	U	ES	GD	GD
Rv2846c	efpA	POSSIBLE INTEGRAL MEMBRANE EFFLUX PROTEIN EFPA	33	3	0.620491	TRUE	-1.72793	1.74046e-45	-1.75899	1.28196e-94	-0.031063	0.13725	0.484233	5.44242	U	ES	GD	GD
Rv3834c	serS	seryl-tRNA synthetase	24	3	0.677579	TRUE	-1.74603	6.28662e-34	-1.54854	9.69292e-54	0.197496	0.111234	0.491999	0.9875	U	ES	GD	GD
Rv2110c	prcB	proteasome (beta subunit) PrcB	18	2	0.572751	TRUE	-1.74254	1.85584e-25	-1.8502	1.86456e-57	-0.10766	0.116163	0.505619	0.972222	U	ES	GD	GD
Rv2524c	fas	PROBABLE FATTY ACID SYNTHASE FAS (FATTY ACID SYNTHETASE)	71	4	0.668008	TRUE	-1.7601	5.22653e-101	-1.70639	1.57344e-190	0.0537109	0.091756	0.525205	4.12958	U	ES	GD	GD
Rv3902c	-	hypothetical protein Rv3902c	27	3	0.491182	TRUE	-1.71404	9.92989e-37	-1.90149	7.69519e-90	-0.187445	0.157954	0.556629	1.51852	U	ES	GD	GD
Rv0534c	menA	1,4-dihydroxy-2-naphthoate octaprenyltransferase	12	3	0.650794	TRUE	-1.66012	1.32131e-15	-1.65384	5.75527e-31	0.00628313	0.244936	0.563489	1.525	U	ES	GD	GD
Rv2925c	rnc	ribonuclease III	12	4	0.634921	TRUE	-1.57092	4.93942e-14	-1.75408	1.10499e-34	-0.183158	0.414776	0.579995	2.68333	U	ES	GD	GD
Rv0236c	-	PROBABLE CONSERVED TRANSMEMBRANE PROTEIN	40	2	0.679167	TRUE	-1.75334	1.56573e-56	-1.63323	7.62694e-99	0.120119	0.101029	0.588567	7.575	U	ES	GD	GD
Rv0102	-	PROBABLE CONSERVED INTEGRAL MEMBRANE PROTEIN	42	16	0.627551	TRUE	-1.65723	4.04413e-53	-1.52642	1.2014e-90	0.130809	0.249918	0.595169	1.49524	NE	ES	GD	GD
Rv2194	qcrC	Probable Ubiquinol-cytochrome C reductase QcrC(cytochrome C subunit)	12	5	0.660714	TRUE	-1.579	3.57409e-14	-1.83707	6.19243e-38	-0.258066	0.397923	0.613851	0.675	NE	GD	GD	GD
Rv3411c	guaB2	inositol-5-monophosphate dehydrogenase	16	2	0.653274	TRUE	-1.63802	4.515e-20	-1.71082	7.13634e-44	-0.0728053	0.28383	0.622168	7.5375	U	ES	GD	GD
Rv2182c	-	1-acylglycerol-3-phosphate O-acyltransferase	22	5	0.573593	TRUE	-1.69079	3.06879e-29	-1.88065	2.45092e-72	-0.189863	0.194147	0.624163	2.31364	U	ES	GD	GD
Rv3915	-	PROBABLE HYDROLASE	26	3	0.618132	TRUE	-1.6231	8.49033e-32	-1.61555	4.34705e-63	0.00755563	0.311217	0.634324	8.55385	U	ES	GD	GD
Rv3917c	parB	PROBABLE CHROMOSOME PARTITIONING PROTEIN PARB	19	5	0.593985	TRUE	-1.57674	4.96523e-22	-1.60405	1.25599e-45	-0.0273094	0.402616	0.642429	7.61579	U	ES	GD	GD
Rv3048c	nrdF	ribonucleotide-diphosphate reductase subunit beta	24	8	0.573413	TRUE	-1.60171	1.22386e-28	-1.91534	1.8043e-81	-0.31363	0.352183	0.683874	8.99583	U	ES	GD	GD
Rv0903c	prrA	TWO COMPONENT RESPONSE TRANSCRIPTIONAL REGULATORY PROTEIN PRRA	10	3	0.652381	TRUE	-1.54209	2.18766e-11	-1.57414	1.48007e-23	-0.0320562	0.477581	0.696657	9.18	NE	ES	GD	GD
Rv3645	-	PROBABLE CONSERVED TRANSMEMBRANE PROTEIN	25	7	0.64	TRUE	-1.65506	8.49033e-32	-1.53927	2.69239e-55	0.115785	0.253669	0.73506	2.86	U	ES	GD	GD
Rv3778c	-	POSSIBLE AMINOTRANSFERASE	17	8	0.668067	TRUE	-1.5809	7.19142e-20	-1.4552	6.84243e-34	0.125701	0.393997	0.766414	0.635294	NE	GD	GD	GD
Rv0005	gyrB	DNA gyrase subunit B	43	3	0.582503	TRUE	-1.68678	2.74926e-56	-1.75515	3.43247e-122	-0.0683723	0.200581	0.770556	5.89302	U	ES	GD	GD
Rv3722c	-	hypothetical protein Rv3722c	31	6	0.626728	TRUE	-1.63997	1.44827e-38	-1.61929	1.41742e-75	0.020681	0.280315	0.774975	5.34839	U	ES	GD	GD
Rv1338	murI	glutamate racemase	18	2	0.641534	TRUE	-1.58268	4.7362e-21	-1.55615	7.42144e-41	0.0265291	0.390356	0.779336	15.8667	U	ES	GD	GD
Rv3014c	ligA	NAD-dependent DNA ligase LigA	14	1	0.651361	TRUE	-1.6704	2.48358e-18	-1.76048	1.27339e-40	-0.0900765	0.227505	0.784206	6.77143	U	ES	GD	GD
Rv2357c	glyS	glycyl-tRNA synthetase	32	5	0.602679	TRUE	-1.67902	1.12014e-41	-1.59761	6.38573e-76	0.0814067	0.213213	0.788677	11.6	U	ES	GD	GD
Rv2612c	pgsA1	PROBABLE PI SYNTHASE PGSA1 (PHOSPHATIDYLINOSITOL SYNTHASE) (CDP-DIACYLGLYCEROL--INOSITOL3-PHOSPHATIDYLTRANSFERASE)	3	1	0.65873	TRUE	-1.68422	0.000168743	-1.8692	2.39562e-10	-0.184985	0.20473	0.822831	0.3	U	ES	GD	GD
Rv3011c	gatA	aspartyl/glutamyl-tRNA amidotransferase subunit A	24	9	0.677579	TRUE	-1.63836	6.38342e-30	-1.63607	8.21275e-60	0.00229331	0.283205	0.883739	3.2875	NE	ES	GD	GD
Rv3790	-	PROBABLE OXIDOREDUCTASE	28	4	0.622449	TRUE	-1.63381	1.20367e-34	-1.70468	1.41742e-75	-0.0708734	0.291466	0.892529	6.99643	U	ES	GD	GD
Rv3597c	lsr2	PROBABLE IRON-REGULATED LSR2 PROTEIN PRECURSOR	5	2	0.547619	TRUE	-1.62594	1.32557e-06	-1.71759	2.79383e-14	-0.0916509	0.305927	0.928321	0.64	NE	GD	GD	GD
Rv3053c	nrdH	PROBABLE GLUTAREDOXIN ELECTRON TRANSPORT COMPONENT OF NRDEF (GLUTAREDOXIN-LIKE PROTEIN) NRDH	9	4	0.595238	TRUE	-1.52834	3.87264e-10	-1.84423	7.22063e-29	-0.315887	0.509015	0.938271	1.56667	S	ES	GD	GD
Rv2677c	hemY	protoporphyrinogen oxidase	16	3	0.662202	TRUE	-1.51834	2.50803e-17	-1.68099	2.46108e-42	-0.162644	0.532516	0.943203	12.7312	U	ES	GD	GD
Rv3581c	ispF	2-C-methyl-D-erythritol 2,4-cyclodiphosphate synthase	6	3	0.65873	TRUE	-1.50435	9.16887e-07	-0.992998	3.24218e-06	0.511355	0.566317	0.946816	1.76667	NE	ES	GD	GD
Rv1782	-	PROBABLE CONSERVED MEMBRANE PROTEIN	20	13	0.629762	TRUE	-1.53872	4.45811e-22	-1.38857	3.00366e-36	0.150147	0.485185	0.982677	0.705	NE	GD	GD	GD
Rv2442c	rplU	50S ribosomal protein L21	5	2	0.557143	TRUE	-1.52376	6.92721e-06	-1.46572	1.29481e-10	0.0580485	0.519708	0.997393	1.34	U	GD	GD	GD
Rv2882c	frr	ribosome recycling factor	17	3	0.581232	TRUE	-1.55626	2.7799e-19	-1.45288	1.06231e-33	0.103376	0.446198	1.01225	7.99412	U	ES	GD	GD
Rv1614	lgt	prolipoprotein diacylglyceryl transferase	27	4	0.595238	TRUE	-1.61815	8.28193e-33	-1.68415	3.08622e-71	-0.0660024	0.320525	1.05624	15.1407	U	ESD	GD	GD
Rv3608c	folP1	DIHYDROPTEROATE SYNTHASE 1 FOLP (DHPS 1) (DIHYDROPTEROATE PYROPHOSPHORYLASE 1) (DIHYDROPTEROATE DIPHOSPHORYLASE 1)	9	3	0.613757	TRUE	-1.6416	1.3297e-11	-1.4756	9.38107e-19	0.166005	0.277385	1.09935	0.933333	U	ESD	GD	GD
Rv3923c	rnpA	ribonuclease P	4	1	0.613095	TRUE	-1.39241	0.000357368	-1.38041	9.71439e-08	0.0120019	0.879835	1.11011	7.125	NE	NE	GD	GD
Rv2909c	rpsP	30S ribosomal protein S16	7	3	0.639456	TRUE	-1.43136	4.13025e-07	-1.37029	8.46305e-13	0.0610688	0.761489	1.11734	6.11429	NE	GD	GD	GD
Rv2827c	-	hypothetical protein Rv2827c	14	6	0.651361	TRUE	-1.51371	3.7863e-15	-1.61181	3.55048e-34	-0.0981028	0.543598	1.16254	1.67857	NE	GD	GD	GD
Rv3215	entC	isochorismate synthase	16	11	0.650298	TRUE	-1.41089	4.81855e-15	-1.42688	9.61965e-31	-0.0159883	0.822368	1.16335	1.26875	NE	GD	GD	GD
Rv2537c	aroD	3-dehydroquinate dehydratase	7	2	0.673469	TRUE	-1.46122	2.24148e-07	-1.75821	1.14009e-20	-0.29699	0.677646	1.17518	10.3143	NE	ES	GD	GD
Rv3030	-	hypothetical protein Rv3030	11	5	0.683983	TRUE	-1.48439	1.34646e-11	-1.1889	4.78899e-15	0.295492	0.616474	1.18219	1.9	NE	ES	GD	GD
Rv0363c	fba	fructose-bisphosphate aldolase	18	9	0.612434	TRUE	-1.50077	5.36868e-19	-1.60131	3.07374e-43	-0.100544	0.575149	1.21513	6.49444	NE	ES	GD	GD
Rv0812	-	4-amino-4-deoxychorismate lyase	17	13	0.651261	TRUE	-1.46605	3.50433e-17	-1.46078	3.88881e-34	0.00527033	0.664621	1.22636	2.07647	NE	GD	GD	GD
Rv1576c	-	Probable phiRV1 phage protein	10	5	0.640476	TRUE	-1.47441	1.86571e-10	-1.33749	3.48259e-17	0.136922	0.642422	1.28974	2.58	NE	GD	GD	GD
Rv2202c	cbhK	Probable carbohydrate kinase CbhK	20	14	0.611905	TRUE	-1.41487	8.99297e-19	-1.54627	1.08687e-44	-0.131397	0.810283	1.29501	3.125	NE	GD	GD	GD
Rv2093c	tatC	Probable Sec-independent protein translocase transmembrane protein tatC	13	8	0.628205	TRUE	-1.40055	3.64558e-12	-1.54974	1.76359e-29	-0.149188	0.854216	1.30014	5.79231	NE	GD	GD	GD
Rv1708	-	PUTATIVE INITIATION INHIBITOR PROTEIN	19	8	0.632832	TRUE	-1.4625	4.90373e-19	-1.37273	1.12676e-33	0.0897695	0.6742	1.31659	5.17895	NE	ES	GD	GD
Rv3627c	-	hypothetical protein Rv3627c	14	8	0.661565	TRUE	-1.42298	1.85056e-13	-1.21338	1.14888e-19	0.209599	0.786064	1.3314	1.39286	NE	GD	GD	GD
Rv2906c	trmD	tRNA (guanine-N(1)-)-methyltransferase	11	5	0.679654	TRUE	-1.50971	5.60568e-12	-1.57437	8.82183e-26	-0.0646604	0.553241	1.34359	7.61818	NE	GD	GD	GD
Rv2998A	-	hypothetical protein Rv2998A	2	1	0.547619	TRUE	-1.30482	0.0251256	-1.04817	0.00644501	0.256646	1.18819	1.34688	2.6	S	Uncertain	GD	GD
Rv1300	hemK	PROBABLE HEMK PROTEIN HOMOLOG HEMK	14	7	0.637755	TRUE	-1.53625	1.35604e-15	-1.3858	1.78982e-25	0.150457	0.490804	1.36894	0.835714	U	GD	GD	GD
Rv1408	rpe	ribulose-phosphate 3-epimerase	12	7	0.678571	TRUE	-1.47639	1.84623e-12	-1.47252	1.05946e-24	0.003874	0.63723	1.37816	1.125	NE	GD	GD	GD
Rv2986c	hupB	PROBABLE DNA-BINDING PROTEIN HU HOMOLOG HUPB (HISTONE-LIKE PROTEIN) (HLP) (21-KDA LAMININ-2-BINDING PROTEIN)	9	5	0.632275	TRUE	-1.46261	2.44138e-09	-1.3642	3.9271e-16	0.0984099	0.673909	1.38149	4.47778	NE	GD	GD	GD
Rv0709	rpmC	50S ribosomal protein L29	4	3	0.625	TRUE	-1.46556	0.000155075	-1.64283	1.20605e-10	-0.177265	0.665938	1.41729	1.225	S	GD	GD	GD
Rv2247	accD6	ACETYL/PROPIONYL-CoA CARBOXYLASE (BETA SUBUNIT) ACCD6	14	10	0.654762	TRUE	-1.36476	2.00482e-12	-1.43671	2.29627e-27	-0.0719498	0.970548	1.45091	4.01429	NE	GD	GD	GD
Rv3457c	rpoA	DNA-directed RNA polymerase subunit alpha	14	5	0.62415	TRUE	-1.47593	1.96052e-14	-1.74774	4.55975e-40	-0.271809	0.638433	1.48329	4.48571	U	ES	GD	GD
Rv0634B	rpmG	50S ribosomal protein L33	5	2	0.561905	TRUE	-1.7164	2.79579e-07	-1.59011	2.50147e-12	0.126289	0.154389	1.48988	0.24	S	GD	GD	GD
Rv1830	-	hypothetical protein Rv1830	12	5	0.630952	TRUE	-1.39536	3.40755e-11	-1.27197	1.28757e-18	0.123387	0.870513	1.50192	11.0417	NE	ES	GD	GD
Rv2364c	era	GTP-binding protein Era	16	12	0.635417	TRUE	-1.39776	8.80945e-15	-1.49556	1.15771e-33	-0.0977977	0.862938	1.52824	3.35625	NE	GD	GD	GD
Rv3753c	-	hypothetical protein Rv3753c	5	3	0.685714	TRUE	-1.27792	0.000237411	-1.32641	8.09542e-09	-0.0484933	1.29606	1.53592	2.96	NE	NE	GD	GD
Rv1797	-	hypothetical protein Rv1797	15	11	0.611111	TRUE	-1.40071	5.94862e-14	-1.22494	2.10517e-21	0.175764	0.853729	1.53709	1.15333	NE	GD	GD	GD
Rv3275c	purE	phosphoribosylaminoimidazole carboxylase catalytic subunit	7	2	0.683673	TRUE	-1.44286	3.24905e-07	-1.18366	9.90305e-10	0.259206	0.728503	1.54687	6.92857	U	GD	GD	GD
Rv0287	esxG	ESAT-6 LIKE PROTEIN ESXG (CONSERVED HYPOTHETICAL PROTEIN TB9.8)	6	2	0.603175	TRUE	-1.53482	5.15226e-07	-1.9346	2.52845e-21	-0.399784	0.49408	1.5574	3.18333	NE	GD	GD	GD
Rv1451	ctaB	protoheme IX farnesyltransferase	16	10	0.620536	TRUE	-1.48383	1.35364e-16	-1.56668	6.63567e-37	-0.0828449	0.61791	1.56861	1.29375	NE	GD	GD	GD
Rv1343c	lprD	PROBABLE CONSERVED LIPOPROTEIN LPRD	12	8	0.59127	TRUE	-1.33425	2.73737e-10	-1.32252	4.52051e-20	0.0117249	1.07758	1.61507	5.06667	NE	GD	GD	GD
Rv2200c	ctaC	PROBABLE TRANSMEMBRANE CYTOCHROME C OXIDASE (SUBUNIT II) CTAC	21	11	0.560091	TRUE	-1.32996	1.93502e-17	-1.39276	3.68682e-38	-0.0627961	1.09322	1.61948	22.8095	NE	GD	GD	GD
Rv2786c	ribF	bifunctional riboflavin kinase/FMN adenylyltransferase	14	4	0.676871	TRUE	-1.55313	6.25916e-16	-1.59898	9.92613e-34	-0.0458502	0.453038	1.66854	6.26429	NE	ES	GD	GD
Rv3100c	smpB	SsrA-binding protein	4	1	0.607143	TRUE	-1.38517	0.000388024	-1.31515	4.12532e-07	0.0700186	0.903033	1.68431	7.625	U	ES	GD	GD
Rv0640	rplK	50S ribosomal protein L11	6	2	0.595238	TRUE	-1.40162	5.79692e-06	-1.43336	4.45413e-12	-0.0317389	0.850893	1.69818	14.75	U	NE	GD	GD
Rv1382	-	PROBABLE EXPORT OR MEMBRANE PROTEIN	6	2	0.650794	TRUE	-1.56554	2.86285e-07	-1.22136	5.77393e-09	0.344177	0.42619	1.70591	1.68333	NE	ES	GD	GD
Rv2371	PE_PGRS40	PE-PGRS FAMILY PROTEIN	1	1	0.690476	TRUE	-1.17051	0.177047	0.0319717	0.959816	1.20248	1.8	1.8	1.8	S	Uncertain	NE	NE
Rv3604c	-	PROBABLE CONSERVED TRANSMEMBRANE PROTEIN RICH IN ALANINE AND ARGININE AND PROLINE	15	10	0.674603	TRUE	-1.37571	1.78742e-13	-1.3323	3.16828e-25	0.0434008	0.933952	1.88142	4.6	U	GD	GD	GD
Rv2603c	-	hypothetical protein Rv2603c	7	6	0.636054	TRUE	-1.32548	3.4082e-06	-1.41144	1.43438e-13	-0.0859598	1.10975	1.89136	1.68571	NE	NE	GD	GD
Rv3780	-	hypothetical protein Rv3780	9	5	0.613757	TRUE	-1.37186	2.71179e-08	-1.27454	3.70927e-14	0.0973193	0.946704	1.90299	8.91111	NE	ES	GD	GD
Rv2454c	-	2-oxoglutarate ferredoxin oxidoreductase subunit beta	15	12	0.631746	TRUE	-1.36315	3.00969e-13	-1.30156	4.22084e-24	0.0615962	0.976	1.92039	1.46667	NE	GD	GD	GD
Rv2697c	dut	deoxyuridine 5'-triphosphate nucleotidohydrolase	5	5	0.661905	TRUE	-1.29229	0.000197341	-1.37627	1.96286e-09	-0.083986	1.2376	1.95653	1.46	NE	NE	GD	GD
Rv0236A	-	SMALL SECRETED PROTEIN	4	1	0.672619	TRUE	-1.36894	0.000459139	-1.47007	1.27982e-08	-0.101133	0.956475	1.96547	8.875	S	NE	GD	GD
Rv1796	mycP5	PROBABLE PROLINE RICH MEMBRANE-ANCHORED MYCOSIN MYCP5 (SERINE PROTEASE) (SUBTILISIN-LIKE PROTEASE) (SUBTILASE-LIKE) (MYCOSIN-5)	37	31	0.620335	TRUE	-1.38974	3.83689e-33	-1.33636	1.89819e-61	0.0533791	0.888358	1.98905	1.58919	NE	GD	GD	GD
Rv1610	-	POSSIBLE CONSERVED MEMBRANE PROTEIN	6	4	0.714286	TRUE	-1.37232	9.51007e-06	-1.27896	9.15162e-10	0.0933605	0.945183	2.03919	15.85	NE	ES	GD	GD
Rv0023	-	POSSIBLE TRANSCRIPTIONAL REGULATORY PROTEIN	12	9	0.628968	TRUE	-1.44403	5.87646e-12	-1.37688	1.15242e-21	0.0671528	0.725206	2.05056	1.41667	NE	GD	GD	GD
Rv3221A	-	POSSIBLE ANTI-SIGMA FACTOR	3	2	0.634921	TRUE	-1.20007	0.0106067	-0.834566	0.00792966	0.365503	1.64867	2.07247	8.2	S	Uncertain	GD	GD
Rv2455c	-	PROBABLE OXIDOREDUCTASE (ALPHA SUBUNIT)	37	33	0.628057	TRUE	-1.27907	3.76958e-28	-1.26244	5.60469e-55	0.0166247	1.29132	2.10161	1.85405	NE	GD	GD	GD
Rv2373c	dnaJ2	PROBABLE CHAPERONE PROTEIN DNAJ2	11	6	0.649351	TRUE	-1.32678	2.17617e-09	-1.11564	2.59988e-13	0.211138	1.10495	2.10584	11.8091	NE	GD	GD	GD
Rv1457c	-	PROBABLE UNIDENTIFIED ANTIBIOTIC-TRANSPORT INTEGRAL MEMBRANE ABC TRANSPORTER	8	6	0.669643	TRUE	-1.24202	3.27424e-06	-0.955113	1.88277e-07	0.286909	1.45082	2.15163	2.5375	NE	GD	GD	GD
Rv0810c	-	hypothetical protein Rv0810c	5	1	0.638095	TRUE	-1.31435	0.000148381	-0.99115	2.66713e-05	0.323197	1.15155	2.18063	39.22	S	ES	GD	GD
Rv3459c	rpsK	30S ribosomal protein S11	3	1	0.666667	TRUE	-1.24104	0.00797297	-1.03886	0.000801868	0.202178	1.45526	2.24043	9.8	S	Uncertain	GD	GD
Rv1854c	ndh	PROBABLE NADH DEHYDROGENASE NDH	20	14	0.603571	TRUE	-1.21384	5.78281e-14	-1.32182	6.71021e-33	-0.107976	1.58159	2.25658	7.765	NE	GD	GD	GD
Rv3607c	folB	PROBABLE DIHYDRONEOPTERIN ALDOLASE FOLB (DHNA)	7	4	0.690476	TRUE	-1.27502	8.75509e-06	-1.43158	6.32086e-14	-0.156559	1.30809	2.26485	6.6	NE	GD	GD	GD
Rv3914	trxC	THIOREDOXIN TRXC (TRX) (MPT46)	6	5	0.575397	TRUE	-1.14229	0.000333357	-1.0653	5.35657e-07	0.0769932	1.95441	2.28063	31.4167	NE	NE	GD	GD
Rv3783	rfbD	PROBABLE O-ANTIGEN/LIPOPOLYSACCHARIDE TRANSPORT INTEGRAL MEMBRANE PROTEIN ABC TRANSPORTER RFBD	12	4	0.630952	TRUE	-1.35083	1.61153e-10	-1.31848	6.05823e-20	0.032344	1.01849	2.30754	25.0333	U	ES	GD	GD
Rv3039c	echA17	enoyl-CoA hydratase	11	7	0.681818	TRUE	-1.22232	4.64145e-08	-1.09092	8.56277e-13	0.131402	1.54137	2.34208	18.5636	NE	ES	GD	GD
Rv0948c	-	hypothetical protein Rv0948c	7	2	0.608844	TRUE	-1.15898	6.76796e-05	-1.1469	3.45764e-09	0.0120808	1.86187	2.38474	32.6143	U	ES	GD	GD
Rv2418c	-	hypothetical protein Rv2418c	20	13	0.579762	TRUE	-1.25608	6.54205e-15	-1.40309	6.52884e-37	-0.147014	1.38868	2.42317	3.735	NE	GD	GD	GD
Rv2904c	rplS	50S ribosomal protein L19	4	2	0.642857	TRUE	-1.1751	0.00331446	-1.47859	9.13941e-09	-0.303484	1.7758	2.42839	5.225	S	NE	GD	GD
Rv0979c	-	hypothetical protein Rv0979c	1	1	0.619048	TRUE	-1.05512	0.226678	-0.32681	0.593808	0.728308	2.5	2.5	2.5	S	GA	NE	NE
Rv1436	gap	glyceraldehyde-3-phosphate dehydrogenase	15	14	0.580952	TRUE	-1.17871	4.72193e-10	-1.3119	1.77684e-24	-0.133193	1.75701	2.51298	2.87333	NE	GD	GD	GD
Rv2908c	-	hypothetical protein Rv2908c	7	4	0.659864	TRUE	-1.20696	2.98614e-05	-0.479933	0.0206294	0.727025	1.61486	2.51365	6.17143	S	GD	GD	GD
Rv3466	-	hypothetical protein Rv3466	5	2	0.638095	TRUE	-1.22143	0.000473635	-0.470146	0.0583387	0.751287	1.54554	2.54656	8.94	NE	NE	GD	NE
Rv2586c	secF	preprotein translocase subunit SecF	19	14	0.635338	TRUE	-1.22247	1.78742e-13	-1.24399	8.10694e-28	-0.0215261	1.54066	2.5943	26.3211	NE	ESD	GD	GD
Rv0722	rpmD	50S ribosomal protein L30	2	2	0.571429	TRUE	-1.10117	0.0637464	-1.52911	4.43256e-05	-0.427941	2.19815	2.63814	2.8	S	Uncertain	NE	GD
Rv2138	lppL	Probable conserved lipoprotein LppL	20	17	0.616667	TRUE	-1.2461	1.09512e-14	-1.18339	1.67339e-26	0.0627117	1.4326	2.65311	5.3	NE	GD	GD	GD
Rv3422c	-	hypothetical protein Rv3422c	6	5	0.65873	TRUE	-1.13907	0.000348058	-0.838936	0.000113136	0.300138	1.97267	2.69978	3.4	NE	GD	GD	GD
Rv3212	-	CONSERVED HYPOTHETICAL ALANINE VALINE RICH PROTEIN	21	18	0.659864	TRUE	-1.20122	2.42224e-14	-1.08802	1.29011e-23	0.1132	1.643	2.70705	3.81429	NE	GD	GD	GD
Rv1303	-	hypothetical protein Rv1303	4	2	0.583333	TRUE	-1.15706	0.00390988	-1.17237	8.56036e-06	-0.0153108	1.87235	2.71067	22.725	NE	NE	GD	GD
Rv3455c	truA	tRNA pseudouridine synthase A	12	10	0.662698	TRUE	-1.24974	4.13328e-09	-1.07965	1.28586e-13	0.170097	1.41644	2.71593	2.60833	NE	GD	GD	GD
Rv1712	cmk	cytidylate kinase	13	11	0.637363	TRUE	-1.14818	2.21095e-08	-0.990136	1.87395e-12	0.158046	1.92135	2.7585	6.4	NE	GD	GD	GD
Rv2397c	cysA1	PROBABLE SULFATE-TRANSPORT ATP-BINDING PROTEIN ABC TRANSPORTER CYSA1	15	15	0.655556	TRUE	-1.1558	1.11186e-09	-1.02812	2.48228e-15	0.127677	1.87925	2.82157	2.80667	NE	GD	GD	GD
Rv3490	otsA	PROBABLE ALPHA, ALPHA-TREHALOSE-PHOSPHATE SYNTHASE	31	27	0.620584	TRUE	-1.20963	3.66044e-21	-1.23751	2.11597e-44	-0.027878	1.60188	2.85619	2.4	NE	GD	GD	GD
Rv2552c	aroE	shikimate 5-dehydrogenase	6	3	0.710317	TRUE	-1.34239	1.58839e-05	-1.35229	7.82412e-11	-0.00990109	1.0483	2.85636	16.5167	NE	NE	GD	GD
Rv2516c	-	hypothetical protein Rv2516c	14	5	0.610544	TRUE	-1.22811	3.55148e-10	-1.2559	4.67312e-21	-0.0277898	1.51433	2.96026	18.8429	NE	ESD	GD	GD
Rv2217	lipB	lipoyltransferase	11	4	0.675325	TRUE	-1.26022	1.56981e-08	-1.10879	3.39846e-13	0.151426	1.37077	2.96313	13.8818	NE	ES	GD	GD
Rv0335c	PE6	PE FAMILY PROTEIN	3	3	0.563492	TRUE	-1.0099	0.0348418	-0.968421	0.00188703	0.0414767	2.82922	3.01372	6.1	S	Uncertain	GD	GD
Rv1379	pyrR	pyrimidine regulatory protein PyrR	7	6	0.591837	TRUE	-1.11771	0.000132891	-1.23773	1.34008e-10	-0.120027	2.09737	3.03544	12.6143	NE	NE	GD	GD
Rv1617	pykA	pyruvate kinase	14	10	0.664966	TRUE	-1.24862	1.73163e-10	-1.23829	1.63525e-20	0.0103336	1.4214	3.06742	5.1	NE	GD	GD	GD
Rv2147c	-	hypothetical protein Rv2147c	20	8	0.628571	TRUE	-1.12822	3.81374e-12	-1.09966	5.15647e-23	0.0285679	2.03522	3.12694	83.69	U	ES	GD	GD
Rv2727c	miaA	tRNA delta(2)-isopentenylpyrophosphate transferase	15	13	0.687302	TRUE	-1.20903	1.58335e-10	-1.17938	6.00811e-20	0.0296553	1.60479	3.15353	5.02667	NE	GD	GD	GD
Rv1224	tatB	sec-independent translocase	6	5	0.654762	TRUE	-1.07313	0.000829417	-1.44088	3.35628e-12	-0.367759	2.37816	3.17846	36.25	NE	GD	GD	GD
Rv0697	-	PROBABLE DEHYDROGENASE	27	17	0.621693	TRUE	-1.12304	4.75902e-16	-1.03121	3.66208e-27	0.0918363	2.06563	3.21703	6.41481	NE	GD	GD	GD
Rv1540	-	CONSERVED HYPOTHETICAL PROTEIN MEMBER OF yabO/yceC/yfiI FAMILY	14	12	0.620748	TRUE	-1.19361	1.20201e-09	-1.01052	6.88831e-14	0.183091	1.68085	3.30502	2.29286	NE	GD	GD	GD
Rv2965c	coaD	phosphopantetheine adenylyltransferase	5	3	0.604762	TRUE	-1.11028	0.00175769	-1.17137	4.6368e-07	-0.0610905	2.14219	3.30648	52.82	NE	NE	GD	GD
Rv1437	pgk	phosphoglycerate kinase	16	14	0.635417	TRUE	-1.08518	3.75364e-09	-1.19536	8.99446e-22	-0.110186	2.29939	3.33857	3.31875	NE	GD	GD	GD
Rv3034c	-	POSSIBLE TRANSFERASE	14	6	0.613946	TRUE	-1.13598	8.44057e-09	-1.30044	1.74137e-22	-0.164452	1.99033	3.53397	92.6714	NE	ES	GD	GD
Rv1388	mihF	PUTATIVE INTEGRATION HOST FACTOR MIHF	8	5	0.568452	TRUE	-1.08603	6.57684e-05	-1.04974	8.23217e-09	0.0362923	2.29388	3.53579	6.7125	NE	NE	GD	GD
Rv0817c	-	PROBABLE CONSERVED EXPORTED PROTEIN	15	13	0.61746	TRUE	-1.14046	1.87917e-09	-1.12091	4.49184e-18	0.0195416	1.96481	3.60869	3.4	NE	GD	GD	GD
Rv1406	fmt	methionyl-tRNA formyltransferase	9	8	0.626984	TRUE	-1.21586	1.21249e-06	-1.22114	4.73898e-13	-0.00528345	1.57196	3.62945	2.75556	NE	GD	GD	GD
Rv1023	eno	phosphopyruvate hydratase	17	11	0.640056	TRUE	-1.23033	2.87964e-12	-0.892598	3.26105e-13	0.337728	1.50408	3.65241	6.8	NE	GD	GD	GD
Rv2401A	-	POSSIBLE CONSERVED MEMBRANE PROTEIN	2	1	0.678571	TRUE	-0.911965	0.134255	-0.988661	0.0102941	-0.0766964	3.67133	3.69801	17.15	S	Uncertain	NE	GD
Rv0723	rplO	50S ribosomal protein L15	3	1	0.579365	TRUE	-1.06044	0.0259492	-0.883173	0.00485713	0.177269	2.46345	3.83454	34.5333	S	Uncertain	GD	GD
Rv0833	PE_PGRS13	PE-PGRS FAMILY PROTEIN	12	7	0.801587	TRUE	-1.01786	2.99399e-06	-0.258064	0.110992	0.759792	2.76876	3.8707	7.56667	NE	NE	GD	NE
Rv3562	fadE31	PROBABLE ACYL-CoA DEHYDROGENASE FADE31	12	6	0.619048	TRUE	-1.11582	2.25191e-07	-1.15676	1.79105e-15	-0.0409449	2.10868	3.87635	11.5917	NE	NE	GD	GD
Rv2594c	ruvC	Holliday junction resolvase	6	5	0.626984	TRUE	-1.13699	0.000357368	-1.08691	2.98457e-07	0.0500871	1.98454	3.8791	4.03333	NE	GD	GD	GD
Rv2398c	cysW	PROBABLE SULFATE-TRANSPORT INTEGRAL MEMBRANE PROTEIN ABC TRANSPORTER CYSW	18	16	0.624339	TRUE	-1.00721	6.90413e-09	-0.871734	2.47606e-13	0.135477	2.84987	3.96191	10.9611	NE	GD	GD	GD
Rv2593c	ruvA	Holliday junction DNA helicase motor protein	6	6	0.670635	TRUE	-1.07254	0.000834898	-0.900622	2.92502e-05	0.17192	2.38202	4.01078	3.38333	NE	GD	GD	GD
Rv1573	-	Probable phiRV1 phage protein	1	1	0.52381	TRUE	-0.869482	0.324128	-0.129195	0.842302	0.740286	4.1	4.1	4.1	S	Uncertain	NE	NE
Rv1298	rpmE	50S ribosomal protein L31	7	7	0.581633	TRUE	-1.00931	0.000667182	-1.33771	2.89052e-12	-0.328396	2.83372	4.15459	16.7571	NE	NE	GD	GD
Rv1002c	-	hypothetical protein Rv1002c	24	21	0.636905	TRUE	-1.06637	5.58679e-13	-1.16917	5.75527e-31	-0.102805	2.42329	4.17699	3.9625	NE	GD	GD	GD
Rv2907c	rimM	16S rRNA-processing protein	8	8	0.627976	TRUE	-1.05281	0.000117602	-1.24904	3.35628e-12	-0.196238	2.51602	4.17945	3.1125	NE	GD	GD	GD
Rv2785c	rpsO	30S ribosomal protein S15	4	2	0.577381	TRUE	-1.31062	0.00085963	-1.03138	0.000105838	0.279236	1.1658	4.18996	2.675	NE	NE	GD	GD
Rv3461c	rpmJ	50S ribosomal protein L36	3	3	0.603175	TRUE	-0.871464	0.0740352	-1.02465	0.000959317	-0.153189	4.07905	4.23014	38.2667	S	Uncertain	NE	GD
Rv1577c	-	Probable phiRv1 phage protein	8	6	0.627976	TRUE	-1.06784	9.05289e-05	-0.959907	1.71026e-07	0.107933	2.41339	4.25809	6.3625	NE	GD	GD	GD
Rv1440	secG	preprotein translocase subunit SecG	6	2	0.626984	TRUE	-1.23288	9.05289e-05	-0.872449	5.7546e-05	0.360428	1.49234	4.28364	15.35	U	NE	GD	GD
Rv3662c	-	hypothetical protein Rv3662c	4	4	0.696429	TRUE	-0.925504	0.0246699	-0.832046	0.00202753	0.0934585	3.54329	4.28979	4.6	NE	NE	GD	GD
Rv0358	-	hypothetical protein Rv0358	14	10	0.692177	TRUE	-1.21708	5.24777e-10	-1.05321	5.33176e-15	0.163869	1.56615	4.29669	9.08571	NE	GD	GD	GD
Rv3541c	-	hypothetical protein Rv3541c	8	6	0.622024	TRUE	-0.911001	0.0010968	-0.98423	7.39118e-08	-0.0732291	3.6806	4.31268	12.6125	NE	NE	GD	GD
Rv2199c	-	Possible conserved integral membrane protein	8	5	0.583333	TRUE	-0.989965	0.000330058	-1.03525	1.37714e-08	-0.0452802	2.98557	4.36867	87.95	NE	NE	GD	GD
Rv0781	ptrBa	PROBABLE PROTEASE II PTRBA	17	13	0.553221	TRUE	-0.978397	5.51335e-08	-1.06666	1.5607e-18	-0.088268	3.07967	4.42167	13.4588	NE	NE	GD	GD
Rv3340	metC	O-acetylhomoserine aminocarboxypropyltransferase	17	12	0.620448	TRUE	-0.991673	3.45533e-08	-1.31591	7.73401e-28	-0.324239	2.97189	4.42315	15.9824	NE	NE	GD	GD
Rv2186c	-	hypothetical protein Rv2186c	10	5	0.628571	TRUE	-1.1699	8.21033e-07	-1.13847	1.20964e-12	0.0314305	1.80322	4.4509	23.81	NE	ES	GD	GD
Rv2847c	cysG	POSSIBLE MULTIFUNCTIONAL ENZYME SIROHEME SYNTHASE CYSG: UROPORPHYRIN-III C-METHYLTRANSFERASE (UROGEN III METHYLASE) (SUMT) (UROPORPHYRINOGEN III METHYLASE) (UROM) + PRECORRIN-2 OXIDASE + FERROCHELATASE	19	15	0.617794	TRUE	-1.06379	2.3919e-10	-0.92583	1.06743e-15	0.137965	2.44066	4.55947	6.91053	NE	GD	GD	GD
Rv2669	-	hypothetical protein Rv2669	7	4	0.615646	TRUE	-1.03323	0.00046966	-1.03651	1.19418e-07	-0.003276	2.65508	4.56698	8.75714	NE	NE	GD	GD
Rv0384c	clpB	PROBABLE ENDOPEPTIDASE ATP BINDING PROTEIN (CHAIN B) CLPB (CLPB PROTEIN) (HEAT SHOCK PROTEIN F84.1)	25	20	0.674286	TRUE	-1.09784	2.89996e-14	-0.920329	3.04513e-20	0.177514	2.21892	4.60024	4.264	NE	GD	GD	GD
Rv0164	TB18.5	hypothetical protein Rv0164	9	2	0.595238	TRUE	-1.16588	3.65375e-06	-1.26306	6.32288e-14	-0.0971826	1.82468	4.66695	126.7	U	ES	GD	GD
Rv2653c	-	POSSIBLE phiRv2 PROPHAGE PROTEIN	4	4	0.64881	TRUE	-0.925862	0.0246171	-0.893749	0.000866846	0.032113	3.53996	4.68587	11.85	NE	NE	GD	GD
Rv3843c	-	PROBABLE CONSERVED TRANSMEMBRANE PROTEIN	18	8	0.674603	TRUE	-1.0304	2.82489e-09	-1.00012	2.57551e-17	0.0302852	2.67566	4.82952	82.4	U	ESD	GD	GD
Rv2651c	-	POSSIBLE phiRv2 PROPHAGE PROTEASE	8	5	0.610119	TRUE	-1.06995	8.74474e-05	-0.946842	2.48272e-07	0.123106	2.3993	4.83558	8.0625	NE	GD	GD	GD
Rv2650c	-	POSSIBLE phiRv2 PROPHAGE PROTEIN	10	9	0.654762	TRUE	-0.903185	0.000239343	-0.96501	2.72073e-09	-0.061825	3.75652	4.85414	6.5	NE	GD	GD	GD
Rv1466	-	hypothetical protein Rv1466	1	1	0.619048	TRUE	-0.799846	0.368189	-0.792158	0.159647	0.00768818	4.9	4.9	4.9	S	Uncertain	NE	NE
Rv1349	-	PROBABLE DRUGS-TRANSPORT TRANSMEMBRANE ATP-BINDING PROTEIN ABC TRANSPORTER	20	15	0.629762	TRUE	-0.938949	1.33233e-08	-0.605091	1.84388e-07	0.333858	3.42004	4.98677	9.71	NE	GD	GD	GD
Rv2592c	ruvB	Holliday junction DNA helicase B	9	7	0.661376	TRUE	-0.993805	0.000115398	-0.803952	4.06752e-06	0.189852	2.95489	4.98914	27.6667	NE	GD	GD	GD
Rv0674	-	hypothetical protein Rv0674	7	4	0.683673	TRUE	-0.993778	0.000827881	-0.646856	0.00148184	0.346921	2.95511	5.00694	9.54286	NE	NE	GD	GD
Rv3669	-	PROBABLE CONSERVED TRANSMEMBRANE PROTEIN	5	2	0.585714	TRUE	-0.863474	0.0185359	-1.07478	4.45513e-06	-0.211305	4.16408	5.0502	58.26	NE	NE	GD	GD
Rv2392	cysH	phosphoadenosine phosphosulfate reductase	13	10	0.587912	TRUE	-1.20112	4.09924e-09	-1.26759	6.21277e-20	-0.0664667	1.64346	5.05583	4.77692	NE	GD	GD	GD
Rv0467	icl	isocitrate lyase	20	15	0.641667	TRUE	-0.999909	1.1485e-09	-1.03884	1.28549e-20	-0.0389355	2.90667	5.06218	18.135	NE	GD	GD	GD
Rv2094c	tatA	twin argininte translocase protein A	3	2	0.611111	TRUE	-0.948685	0.0486188	-1.05821	0.000641951	-0.109524	3.33314	5.07822	46.8667	S	Uncertain	GD	GD
Rv0004	-	hypothetical protein Rv0004	8	3	0.657738	TRUE	-0.970437	0.000446843	-0.789025	2.36124e-05	0.181412	3.14588	5.13322	53.95	U	NE	GD	GD
Rv2386c	mbtI	salicylate synthase MbtI	19	13	0.62782	TRUE	-0.996274	3.71061e-09	-0.787277	1.43084e-11	0.208997	2.9353	5.13703	13.2842	NE	GD	GD	GD
Rv3277	-	PROBABLE CONSERVED TRANSMEMBRANE PROTEIN	13	8	0.571429	TRUE	-0.929699	1.01362e-05	-1.15415	1.28709e-16	-0.22445	3.50443	5.15743	16.8769	NE	ES	GD	GD
Rv2980	-	POSSIBLE CONSERVED SECRETED PROTEIN	7	6	0.697279	TRUE	-1.30553	5.00883e-06	-1.1033	1.43391e-08	0.202225	1.18544	5.16592	3.28571	NE	NE	GD	GD
Rv1772	-	hypothetical protein Rv1772	5	3	0.57619	TRUE	-0.834901	0.0234252	-0.950638	6.1328e-05	-0.115737	4.48125	5.29636	16.96	NE	NE	GD	GD
Rv2228c	-	hypothetical protein Rv2228c	20	13	0.630952	TRUE	-1.03788	2.29884e-10	-1.18838	1.10858e-26	-0.150502	2.62146	5.36956	23.155	NE	GD	GD	GD
Rv2400c	subI	PROBABLE SULFATE-BINDING LIPOPROTEIN SUBI	19	18	0.611529	TRUE	-0.944844	2.66936e-08	-0.875765	4.01459e-14	0.069079	3.36719	5.45371	5.81053	NE	GD	GD	GD
Rv1805c	-	hypothetical protein Rv1805c	6	4	0.575397	TRUE	-0.852825	0.0101632	-0.542545	0.0152758	0.310279	4.27985	5.69488	19	NE	NE	GD	GD
Rv2382c	mbtC	POLYKETIDE SYNTHETASE MBTC (POLYKETIDE SYNTHASE)	16	12	0.642857	TRUE	-0.924578	8.28709e-07	-0.890731	2.03417e-12	0.0338476	3.55192	5.69554	12.05	NE	NE	GD	GD
Rv1026	-	hypothetical protein Rv1026	9	7	0.65873	TRUE	-0.885268	0.000724731	-0.716444	4.91876e-05	0.168824	3.9358	5.84174	8.94444	NE	NE	GD	GD
Rv0095c	-	hypothetical protein Rv0095c	10	6	0.542857	TRUE	-0.860405	0.000503566	-0.57101	0.000779111	0.289395	4.19716	5.98549	16.41	NE	NE	GD	GD
Rv3410c	guaB3	inositol-5-monophosphate dehydrogenase	14	12	0.670068	TRUE	-1.04078	1.78139e-07	-0.754104	4.70956e-08	0.286681	2.60066	6.07795	6.22857	NE	GD	GD	GD
Rv0462	lpd	dihydrolipoamide dehydrogenase	27	24	0.604056	TRUE	-0.867678	8.21171e-10	-0.950287	3.48641e-23	-0.082609	4.11914	6.27671	7.75926	NE	GD	GD	GD
Rv0258c	-	hypothetical protein Rv0258c	9	6	0.621693	TRUE	-1.04005	4.85863e-05	-0.604025	0.000731769	0.436026	2.60591	6.28905	28.3889	NE	NE	GD	GD
Rv2399c	cysT	PROBABLE SULFATE-TRANSPORT INTEGRAL MEMBRANE PROTEIN ABC TRANSPORTER CYST	10	9	0.609524	TRUE	-1.09549	4.65917e-06	-0.752019	5.76367e-06	0.343468	2.23371	6.29273	3.75	NE	GD	GD	GD
Rv2652c	-	PROBABLE phiRv2 PROPHAGE PROTEIN	7	6	0.602041	TRUE	-0.767462	0.0125567	-0.723377	0.000347574	0.0440852	5.31805	6.30372	11.5429	NE	GD	GD	GD
Rv2393	-	hypothetical protein Rv2393	8	5	0.684524	TRUE	-0.947974	0.000627127	-0.665793	0.000431392	0.282182	3.33942	6.38431	24.7	NE	NE	GD	GD
Rv1274	lprB	POSSIBLE LIPOPROTEIN LPRB	4	3	0.64881	TRUE	-0.930448	0.0238071	-0.552668	0.046344	0.37778	3.49753	6.43705	12.75	NE	NE	GD	GD
Rv3489	-	hypothetical protein Rv3489	4	4	0.571429	TRUE	-0.792156	0.0588562	-0.988692	0.000210879	-0.196536	4.99647	6.5605	8	S	GD	NE	GD
Rv2601A	-	hypothetical protein Rv2601A	2	1	0.630952	TRUE	-0.888339	0.145018	-0.198483	0.649618	0.689855	3.90454	6.66458	19.15	S	Uncertain	NE	NE
Rv1683	-	acyl-CoA synthetase	41	31	0.627178	TRUE	-0.934692	7.61316e-17	-0.873275	1.6548e-29	0.0614169	3.45865	6.6802	13.7073	NE	NE	GD	GD
Rv3565	aspB	aspartate aminotransferase	17	12	0.610644	TRUE	-0.876165	1.59442e-06	-0.859328	2.85282e-12	0.0168365	4.02975	6.71142	16.0412	NE	NE	GD	GD
Rv2381c	mbtD	POLYKETIDE SYNTHETASE MBTD (POLYKETIDE SYNTHASE)	44	36	0.640152	TRUE	-0.801271	2.08692e-13	-0.663487	1.54018e-18	0.137785	4.8823	7.14907	12.2295	NE	NE	GD	GD
Rv1126c	-	hypothetical protein Rv1126c	11	8	0.627706	TRUE	-0.800111	0.000731564	-0.799124	3.33366e-07	0.000986933	4.89671	7.15445	11.0727	NE	NE	GD	GD
Rv3035	-	hypothetical protein Rv3035	18	15	0.662698	TRUE	-0.903321	2.91339e-07	-0.75572	3.48071e-10	0.147601	3.75519	7.18464	6.53333	NE	GD	GD	GD
Rv1285	cysD	sulfate adenylyltransferase subunit 2	16	13	0.535714	TRUE	-0.879074	3.2124e-06	-0.942258	9.43614e-14	-0.0631841	3.99952	7.19679	8.61875	NE	NE	GD	GD
Rv1081c	-	PROBABLE CONSERVED MEMBRANE PROTEIN	7	7	0.656463	TRUE	-0.985777	0.000919429	-1.02594	1.66555e-07	-0.0401642	3.01935	7.20562	5.32857	NE	NE	GD	GD
Rv2221c	glnE	GLUTAMATE-AMMONIA-LIGASE ADENYLYLTRANSFERASE GLNE (Glutamine-synthetase adenylyltransferase)	39	34	0.640415	TRUE	-0.858206	1.30236e-13	-0.960137	8.67338e-34	-0.101931	4.221	7.23811	11.4	NE	GD	GD	GD
Rv1685c	-	hypothetical protein Rv1685c	7	6	0.615646	TRUE	-0.719864	0.0205109	-0.752601	0.000188593	-0.0327373	5.99196	7.32334	11.1857	NE	NE	GD	GD
Rv3378c	-	hypothetical protein Rv3378c	40	33	0.47381	TRUE	-0.792227	5.58209e-12	-1.07441	1.56528e-42	-0.282187	4.99557	7.51122	16.1875	NE	NE	GD	GD
Rv2507	-	POSSIBLE CONSERVED PROLINE RICH MEMBRANE PROTEIN	19	15	0.646617	TRUE	-0.961458	1.42942e-08	-0.908889	3.53773e-15	0.0525694	3.22204	7.55442	7.27368	NE	NE	GD	GD
Rv1585c	-	Possible phage phiRv1 protein	10	8	0.67381	TRUE	-0.766196	0.00237123	-0.711392	2.02119e-05	0.0548036	5.33504	7.59328	17.48	NE	NE	GD	GD
Rv1571	-	hypothetical protein Rv1571	3	2	0.738095	TRUE	-0.833125	0.0902766	-0.580583	0.0704535	0.252542	4.50167	7.68058	11.8667	NE	Uncertain	NE	NE
Rv0784	-	hypothetical protein Rv0784	10	9	0.671429	TRUE	-0.731689	0.00390988	-0.556954	0.00103916	0.174735	5.81758	7.7817	12.48	NE	NE	GD	GD
Rv0531	-	POSSIBLE CONSERVED MEMBRANE PROTEIN	4	3	0.630952	TRUE	-0.985913	0.0157512	-0.848276	0.00162648	0.137637	3.01824	7.83999	6.2	NE	NE	GD	GD
Rv1342c	-	hypothetical protein Rv1342c	6	6	0.583333	TRUE	-0.90749	0.00582276	-0.961703	7.0499e-06	-0.0542132	3.71454	7.89753	112.7	S	GD	GD	GD
Rv1458c	-	PROBABLE UNIDENTIFIED ANTIBIOTIC-TRANSPORT ATP-BINDING PROTEIN ABC TRANSPORTER	14	14	0.647959	TRUE	-0.856176	2.81895e-05	-0.789147	9.65108e-09	0.0670294	4.24311	8.02933	6.84286	NE	GD	GD	GD
Rv3528c	-	hypothetical protein Rv3528c	37	31	0.472329	TRUE	-0.755605	3.55452e-10	-0.887903	2.4156e-27	-0.132298	5.47908	8.10975	24.0216	NE	NE	GD	GD
Rv3021c	PPE47	PPE FAMILY PROTEIN	21	17	0.506803	TRUE	-0.758415	4.33058e-06	-0.695399	5.19635e-10	0.0630154	5.44053	8.15731	50.7048	NE	Uncertain	GD	GD
Rv0119	fadD7	acyl-CoA synthetase	14	12	0.639456	TRUE	-0.886819	1.29278e-05	-0.753283	4.87198e-08	0.133535	3.91998	8.17287	8.92143	NE	NE	GD	GD
Rv0974c	accD2	PROBABLE ACETYL-/PROPIONYL-CoA CARBOXYLASE (BETA SUBUNIT) ACCD2	20	17	0.64881	TRUE	-0.74886	1.03681e-05	-0.75013	4.46983e-11	-0.00127004	5.57267	8.33279	13.53	NE	NE	GD	GD
Rv0596c	-	hypothetical protein Rv0596c	5	3	0.614286	TRUE	-0.829832	0.0243053	-0.603458	0.0135913	0.226374	4.53973	8.40963	21.16	NE	NE	GD	GD
Rv0011c	-	putative septation inhibitor protein	3	3	0.539683	TRUE	-0.716665	0.150497	-1.04266	0.000771265	-0.32599	6.03995	8.42828	10.6	S	NE	NE	GD
Rv0755c	PPE12	PPE FAMILY PROTEIN	56	41	0.536139	TRUE	-0.81111	2.7095e-17	-0.67686	3.86732e-24	0.13425	4.76175	8.49789	31.5929	NE	NE	GD	GD
Rv2855	mtr	mycothione/glutathione reductase	30	25	0.611111	TRUE	-0.739709	4.77313e-08	-0.689401	7.68037e-14	0.050308	5.70198	8.50039	21.33	NE	NE	GD	GD
Rv1662	pks8	Probable polyketide synthase pks8	67	49	0.622601	TRUE	-0.856351	7.43377e-23	-0.834339	1.47467e-43	0.0220116	4.24121	8.54703	15.0254	NE	NE	GD	GD
Rv3002c	ilvH	acetolactate synthase 3 regulatory subunit	5	4	0.609524	TRUE	-1.03305	0.00395769	-0.932458	8.80406e-05	0.100593	2.65637	8.5746	4.54	S	NE	GD	GD
Rv2491	-	hypothetical protein Rv2491	15	11	0.51746	TRUE	-0.772605	0.000108307	-0.989024	4.10067e-14	-0.216419	5.24956	8.66277	31.26	NE	GD	GD	GD
Rv0455c	-	hypothetical protein Rv0455c	11	10	0.571429	TRUE	-0.71836	0.0028656	-0.872606	2.11936e-08	-0.154246	6.01448	8.70112	21.4818	NE	NE	GD	GD
Rv3908	-	hypothetical protein Rv3908	11	7	0.642857	TRUE	-0.711259	0.00319231	-0.452078	0.00576813	0.259181	6.12188	8.71816	25.2455	NE	NE	GD	GD
Rv3221c	TB7.3	hypothetical protein Rv3221c	3	2	0.547619	TRUE	-0.85146	0.0819815	-0.482405	0.137412	0.369055	4.2949	8.78081	56.6333	S	Uncertain	NE	NE
Rv1539	lspA	lipoprotein signal peptidase	9	7	0.669312	TRUE	-0.743311	0.00568279	-0.688027	0.000103452	0.0552839	5.65076	9.12326	20.0333	NE	GD	GD	GD
Rv2367c	-	hypothetical protein Rv2367c	9	7	0.584656	TRUE	-0.796788	0.0027549	-0.830929	1.816e-06	-0.0341409	4.93816	9.2195	46.1111	NE	NE	GD	GD
Rv2492	-	hypothetical protein Rv2492	32	25	0.487351	TRUE	-0.709062	6.75593e-08	-0.882555	1.64152e-23	-0.173493	6.15545	9.23398	27.2312	NE	NE	GD	GD
Rv0352	dnaJ1	PROBABLE CHAPERONE PROTEIN DNAJ1	14	11	0.661565	TRUE	-0.777757	0.000176041	-0.690849	6.68698e-07	0.0869082	5.18176	9.24043	26.0071	NE	NE	GD	GD
Rv2582	ppiB	PROBABLE PEPTIDYL-PROLYL CIS-TRANS ISOMERASE B PPIB (CYCLOPHILIN) (PPIASE) (ROTAMASE) (PEPTIDYLPROLYL ISOMERASE)	19	19	0.615288	TRUE	-0.660928	0.000207273	-0.660796	2.43194e-08	0.000132125	6.93552	9.27949	10.7105	NE	GD	GD	GD
Rv1661	pks7	Probable polyketide synthase pks7	82	57	0.646632	TRUE	-0.876625	3.06879e-29	-0.681334	1.11952e-35	0.195291	4.02496	9.28765	19.9488	NE	NE	GD	GD
Rv0945	-	short chain dehydrogenase	9	6	0.640212	TRUE	-0.64357	0.0185359	-0.53654	0.00295677	0.10703	7.23873	9.29407	22.0556	NE	NE	GD	GD
Rv2391	nirA	PROBABLE FERREDOXIN-DEPENDENT NITRITE REDUCTASE NIRA	19	16	0.62406	TRUE	-0.822447	1.95986e-06	-0.725676	6.10535e-10	0.0967711	4.62616	9.29439	9.95263	NE	NE	GD	GD
Rv3211	rhlE	PROBABLE ATP-DEPENDENT RNA HELICASE RHLE	25	23	0.652381	TRUE	-0.801826	6.81521e-08	-0.832243	1.12349e-16	-0.0304178	4.87544	9.33549	9.4	NE	GD	GD	GD
Rv0875c	-	POSSIBLE CONSERVED EXPORTED PROTEIN	12	11	0.642857	TRUE	-0.726506	0.00148058	-0.818885	4.1411e-08	-0.092379	5.89342	9.56896	9.24167	NE	NE	GD	GD
Rv2307B	-	HYPOTHETICAL GLYCINE RICH PROTEIN	21	16	0.473923	TRUE	-0.647429	0.000126046	-0.6883	8.26452e-10	-0.0408714	7.17027	9.61429	20.7238	NE	NE	GD	GD
Rv2983	-	CONSERVED HYPOTHETICAL ALANINE RICH PROTEIN	6	5	0.690476	TRUE	-0.768941	0.0220268	-0.670674	0.00235692	0.0982665	5.29827	9.64029	12.3167	NE	NE	GD	GD
Rv1286	cysN	bifunctional sulfate adenylyltransferase subunit 1/adenylylsulfate kinase protein	35	33	0.632653	TRUE	-0.648118	2.90512e-07	-0.717871	2.59884e-17	-0.069753	7.1581	9.64738	23.3829	NE	GD	GD	GD
Rv3701c	-	hypothetical protein Rv3701c	15	13	0.625397	TRUE	-0.7575	0.00015327	-0.575016	2.51469e-05	0.182484	5.45305	9.74346	15.4467	NE	NE	GD	GD
Rv2943A	-	POSSIBLE TRANSPOSASE	1	1	0.452381	TRUE	-0.519402	0.574953	-0.798046	0.156859	-0.278644	9.8	9.8	9.8	NE	NE	NE	NE
Rv3024c	trmU	tRNA (5-methylaminomethyl-2-thiouridylate)-methyltransferase	13	10	0.628205	TRUE	-0.900563	2.10541e-05	-0.925303	5.73222e-11	-0.0247398	3.78229	9.82154	10.7538	NE	NE	GD	GD
Rv2445c	ndk	nucleoside diphosphate kinase	5	5	0.628571	TRUE	-0.570486	0.139078	-0.594216	0.0152806	-0.0237302	8.65701	9.89508	26.04	NE	NE	NE	GD
Rv2541	-	HYPOTHETICAL ALANINE RICH PROTEIN	3	2	0.793651	TRUE	-0.583646	0.248549	-0.135925	0.706236	0.447722	8.38369	10.0708	24.7333	NE	Uncertain	NE	NE
Rv1460	-	PROBABLE TRANSCRIPTIONAL REGULATORY PROTEIN	9	7	0.685185	TRUE	-0.762795	0.00438835	-0.579369	0.00122293	0.183426	5.38091	10.0821	24.8111	NE	NE	GD	GD
Rv3764c	-	POSSIBLE TWO COMPONENT SENSOR KINASE	17	16	0.654062	TRUE	-0.776572	2.84313e-05	-0.612583	1.26032e-06	0.163988	5.19728	10.1115	17.6706	NE	NE	GD	GD
Rv1347c	-	hypothetical protein Rv1347c	15	13	0.58254	TRUE	-0.6407	0.00177086	-0.703431	1.65556e-07	-0.0627313	7.29004	10.1527	16.1333	NE	NE	GD	GD
Rv2811	-	hypothetical protein Rv2811	4	2	0.660714	TRUE	-0.844563	0.0418972	-0.535642	0.0537161	0.308921	4.37165	10.2436	27.575	NE	NE	GD	NE
Rv3666c	dppA	PROBABLE PERIPLASMIC DIPEPTIDE-BINDING LIPOPROTEIN DPPA	23	20	0.634576	TRUE	-0.643188	6.08126e-05	-0.59545	3.26409e-08	0.047738	7.24554	10.3215	19.0304	NE	NE	GD	GD
Rv3208	-	PROBABLE TRANSCRIPTIONAL REGULATORY PROTEIN (PROBABLY TETR-FAMILY)	9	7	0.560847	TRUE	-0.685573	0.0114282	-0.557625	0.00194196	0.127948	6.52533	10.3228	19.4333	NE	NE	GD	GD
Rv1119c	-	hypothetical protein Rv1119c	3	2	0.642857	TRUE	-0.6708	0.179892	-0.190626	0.588387	0.480174	6.76842	10.3793	30.0333	S	Uncertain	NE	NE
Rv2215	dlaT	dihydrolipoamide acetyltransferase	15	11	0.62381	TRUE	-0.801664	5.35822e-05	-0.948762	3.87284e-13	-0.147098	4.87744	10.3906	9.98	NE	NE	GD	GD
Rv0601c	-	PROBABLE TWO COMPONENT SENSOR KINASE -FIRST PART	4	3	0.678571	TRUE	-0.54097	0.214353	-0.437618	0.118865	0.103352	9.30099	10.4175	60.1	NE	NE	NE	NE
Rv1507c	-	hypothetical protein Rv1507c	26	23	0.50641	TRUE	-0.672103	6.06804e-06	-0.874669	6.78014e-19	-0.202567	6.74665	10.461	17.9692	NE	NE	GD	GD
Rv2838c	rbfA	ribosome-binding factor A	8	8	0.651786	TRUE	-0.684236	0.0182066	-0.757703	5.17637e-05	-0.0734675	6.54699	10.4916	9.3	NE	NE	GD	GD
Rv2085	-	hypothetical protein Rv2085	3	3	0.579365	TRUE	-0.740583	0.136731	-0.520379	0.108023	0.220205	5.68951	10.54	12	S	Uncertain	NE	NE
Rv0557	pimB	MANNOSYLTRANSFERASE PIMB	15	12	0.661905	TRUE	-0.638332	0.00185888	-0.559731	4.18256e-05	0.0786009	7.33263	10.5824	24.46	NE	NE	GD	GD
Rv2897c	-	hypothetical protein Rv2897c	11	10	0.668831	TRUE	-0.575581	0.02016	-0.358642	0.0311395	0.216939	8.5502	10.6191	22.2909	NE	NE	GD	GD
Rv0893c	-	hypothetical protein Rv0893c	25	21	0.606667	TRUE	-0.65574	1.70965e-05	-0.675648	3.27927e-11	-0.0199089	7.02489	10.6361	16.592	NE	NE	GD	GD
Rv3112	moaD1	PROBABLE MOLYBDENUM COFACTOR BIOSYNTHESIS PROTEIN D MOAD1 (MOLYBDOPTERIN CONVERTING FACTOR SMALL SUBUNIT) (MOLYBDOPTERIN	7	6	0.489796	TRUE	-0.595741	0.0601964	-0.51886	0.0121518	0.0768805	8.13971	10.6757	35.5714	NE	NE	NE	GD
Rv0988	-	POSSIBLE CONSERVED EXPORTED PROTEIN	41	34	0.526713	TRUE	-0.698613	1.1485e-09	-0.772681	3.48641e-23	-0.0740679	6.31752	10.7827	19.0341	NE	NE	GD	GD
Rv3769	-	hypothetical protein Rv3769	1	1	0.690476	TRUE	-0.475335	0.610098	0.069295	0.917373	0.54463	10.9	10.9	10.9	S	Uncertain	NE	NE
Rv1446c	opcA	PUTATIVE OXPP CYCLE PROTEIN OPCA	15	13	0.657143	TRUE	-0.731704	0.000271471	-0.426166	0.00225132	0.305539	5.81735	10.9506	17.52	NE	NE	GD	GD
Rv1578c	-	Probable phiRv1 phage protein	4	3	0.64881	TRUE	-0.641692	0.136614	-0.716345	0.00866176	-0.074653	7.27226	10.9663	26.525	NE	NE	NE	GD
Rv1694	tlyA	CYTOTOXIN|HAEMOLYSIN HOMOLOGUE TLYA	11	8	0.660173	TRUE	-0.689262	0.00442508	-0.508796	0.00173533	0.180466	6.46591	10.9685	26.3818	NE	NE	GD	GD
Rv0348	-	POSSIBLE TRANSCRIPTIONAL REGULATORY PROTEIN	19	17	0.575188	TRUE	-0.66512	0.000187991	-0.65212	3.89289e-08	0.013	6.86409	11.0686	28.4737	NE	NE	GD	GD
Rv0973c	accA2	PROBABLE ACETYL-/PROPIONYL-COENZYME A CARBOXYLASE ALPHA CHAIN (ALPHA SUBUNIT) ACCA2: BIOTIN CARBOXYLASE + BIOTIN CARBOXYL CARRIER PROTEIN (BCCP)	25	21	0.655238	TRUE	-0.605508	8.74045e-05	-0.568397	3.72127e-08	0.0371114	7.94756	11.2161	21.112	NE	NE	GD	GD
Rv3129	-	hypothetical protein Rv3129	4	3	0.630952	TRUE	-0.690838	0.106213	-0.584046	0.0354665	0.106792	6.44068	11.2242	20.9	NE	NE	NE	GD
Rv0180c	-	PROBABLE CONSERVED TRANSMEMBRANE PROTEIN	29	28	0.610016	TRUE	-0.570044	6.6961e-05	-0.723662	1.1375e-14	-0.153618	8.66632	11.2854	14.3207	NE	NE	GD	GD
Rv1027c	kdpE	PROBABLE TRANSCRIPTIONAL REGULATORY PROTEIN KDPE	12	11	0.623016	TRUE	-0.733054	0.00132984	-0.652295	1.79483e-05	0.0807589	5.79776	11.303	24.075	NE	NE	GD	GD
Rv2322c	rocD1	PROBABLE ORNITHINE AMINOTRANSFERASE (N-terminus part) ROCD1 (ORNITHINE--OXO-ACID AMINOTRANSFERASE)	10	8	0.647619	TRUE	-0.60806	0.019132	-0.517652	0.00246256	0.0904083	7.89807	11.3367	19.43	NE	NE	GD	GD
Rv0371c	-	hypothetical protein Rv0371c	7	7	0.62585	TRUE	-0.623476	0.0477662	-0.381815	0.0692513	0.241662	7.60519	11.3464	13.1571	NE	NE	GD	NE
Rv2858c	aldC	PROBABLE ALDEHYDE DEHYDROGENASE ALDC	14	12	0.647959	TRUE	-0.595747	0.00569652	-0.586928	3.26474e-05	0.00881955	8.13957	11.4387	19.0929	NE	NE	GD	GD
Rv2613c	-	hypothetical protein Rv2613c	9	7	0.621693	TRUE	-0.712882	0.0083495	-0.479144	0.00830338	0.233738	6.09718	11.5343	30.6111	NE	NE	GD	GD
Rv3610c	ftsH	MEMBRANE-BOUND PROTEASE FTSH (CELL DIVISION PROTEIN)	34	28	0.634454	TRUE	-0.643387	5.5594e-07	-0.599233	6.15372e-12	0.0441539	7.24198	11.5381	31.9441	NE	NE	GD	GD
Rv0946c	pgi	glucose-6-phosphate isomerase	20	18	0.627381	TRUE	-0.724342	2.21181e-05	-0.796398	2.05759e-12	-0.0720554	5.92536	11.58	11.055	NE	GD	GD	GD
Rv0763c	-	POSSIBLE FERREDOXIN	3	2	0.634921	TRUE	-0.538095	0.289688	-0.201311	0.565383	0.336783	9.36608	11.7653	30.4	S	Uncertain	NE	NE
Rv1677	dsbF	PROBABLE CONSERVED LIPOPROTEIN DSBF	12	11	0.609127	TRUE	-0.538321	0.0235638	-0.323199	0.0432506	0.215122	9.36095	11.7968	20.1333	NE	NE	GD	GD
Rv2166c	-	hypothetical protein Rv2166c	8	4	0.616071	TRUE	-0.768243	0.00725748	-0.826476	8.69928e-06	-0.0582332	5.3076	11.8257	65.55	NE	NE	GD	GD
Rv1248c	kgd	alpha-ketoglutarate decarboxylase	46	40	0.6294	TRUE	-0.613321	1.8979e-08	-0.755507	7.39817e-25	-0.142186	7.79694	11.8322	19.1522	NE	NE	GD	GD
Rv0736	-	PROBABLE CONSERVED MEMBRANE PROTEIN	9	9	0.626984	TRUE	-0.757848	0.00467491	-0.612168	0.000615169	0.14568	5.44828	11.915	56.1556	NE	NE	GD	GD
Rv0085	hycP	POSSIBLE HYDROGENASE HYCP	4	4	0.660714	TRUE	-0.700845	0.100906	-0.577497	0.036979	0.123348	6.28257	11.9248	12.15	NE	NE	NE	GD
Rv2831	echA16	enoyl-CoA hydratase	7	6	0.670068	TRUE	-0.627433	0.0461015	-0.449523	0.0311124	0.17791	7.53167	12.0366	25.7714	NE	NE	GD	GD
Rv3193c	-	hypothetical protein Rv3193c	83	77	0.580034	TRUE	-0.695177	8.99297e-19	-0.707883	6.99519e-39	-0.0127057	6.37167	12.0482	11.6783	NE	NE	GD	GD
Rv2871	-	hypothetical protein Rv2871	7	6	0.670068	TRUE	-0.612083	0.0527227	-0.240643	0.267008	0.37144	7.82064	12.1395	51.0143	NE	NE	NE	NE
Rv0505c	serB1	POSSIBLE PHOSPHOSERINE PHOSPHATASE SERB1 (PSP) (O-PHOSPHOSERINE PHOSPHOHYDROLASE) (PSPASE)	21	20	0.62585	TRUE	-0.630109	0.000200092	-0.548443	1.42966e-06	0.0816662	7.48235	12.1974	18.4667	NE	NE	GD	GD
Rv0949	uvrD1	PROBABLE ATP-DEPENDENT DNA HELICASE II UVRD1	45	41	0.638624	TRUE	-0.664701	1.30978e-09	-0.637581	1.5036e-17	0.0271196	6.87121	12.2396	19.2378	NE	NE	GD	GD
Rv1275	lprC	POSSIBLE LIPOPROTEIN LPRC	7	6	0.646259	TRUE	-0.688752	0.0271629	-0.341354	0.106869	0.347398	6.47409	12.3081	14.7714	NE	NE	GD	NE
Rv1187	rocA	PROBABLE PYRROLINE-5-CARBOXYLATE DEHYDROGENASE ROCA	24	18	0.616071	TRUE	-0.645848	3.64852e-05	-0.667182	1.48039e-10	-0.021334	7.19824	12.3099	27.675	NE	NE	GD	GD
Rv2470	glbO	POSSIBLE GLOBIN (OXYGEN-BINDING PROTEIN) GLBO	9	9	0.637566	TRUE	-0.456002	0.109955	-0.618553	0.000543665	-0.162551	11.4189	12.316	13.9333	NE	NE	NE	GD
Rv3274c	fadE25	PROBABLE ACYL-CoA DEHYDROGENASE FADE25	19	18	0.629073	TRUE	-0.66499	0.000188237	-0.661104	2.36262e-08	0.00388636	6.8663	12.3533	13.3421	NE	NE	GD	GD
Rv0087	hycE	POSSIBLE FORMATE HYDROGENASE HYCE (FHL)	26	22	0.64011	TRUE	-0.63414	2.30592e-05	-0.514114	4.6491e-07	0.120027	7.40859	12.404	23.9654	NE	NE	GD	GD
Rv1729c	-	hypothetical protein Rv1729c	22	18	0.580087	TRUE	-0.615248	0.000201972	-0.712192	5.73222e-11	-0.096944	7.76023	12.4468	35.1091	NE	NE	GD	GD
Rv1124	ephC	PROBABLE EPOXIDE HYDROLASE EPHC (EPOXIDE HYDRATASE)	12	10	0.660714	TRUE	-0.669574	0.00381981	-0.605097	7.82351e-05	0.0644771	6.78896	12.4506	39.1833	NE	NE	GD	GD
Rv0405	pks6	PROBABLE MEMBRANE BOUND POLYKETIDE SYNTHASE PKS6	121	92	0.527155	TRUE	-0.602273	1.9558e-20	-0.653072	1.07807e-47	-0.0507991	8.01072	12.458	54.5347	NE	ESD	GD	GD
Rv2518c	lppS	PROBABLE CONSERVED LIPOPROTEIN LPPS	22	19	0.630952	TRUE	-0.71963	8.70563e-06	-0.711036	5.87968e-11	0.00859405	5.99546	12.5347	14.9727	NE	NE	GD	GD
Rv1525	wbbL2	POSSIBLE RHAMNOSYL TRANSFERASE WBBL2	22	17	0.62013	TRUE	-0.695657	1.89896e-05	-0.677352	5.47115e-10	0.0183052	6.36408	12.5385	20.7773	NE	NE	GD	GD
Rv2064	cobG	Possible cobalamin biosynthesis protein CobG	10	9	0.680952	TRUE	-0.661376	0.0100863	-0.10371	0.591714	0.557666	6.92786	12.5861	21.59	NE	NE	GD	NE
Rv1494	-	hypothetical protein Rv1494	8	6	0.589286	TRUE	-0.506697	0.0927188	-0.111743	0.606383	0.394954	10.1058	12.6819	42.2875	NE	NE	NE	NE
Rv1753c	PPE24	PPE FAMILY PROTEIN	67	55	0.547974	TRUE	-0.586853	4.85513e-11	-0.612241	1.15962e-23	-0.0253881	8.31833	12.7453	33.4851	NE	NE	GD	GD
Rv1120c	-	hypothetical protein Rv1120c	4	3	0.690476	TRUE	-0.693273	0.105122	-0.496929	0.0744128	0.196344	6.40186	12.7855	21.95	NE	NE	NE	NE
Rv0123	-	hypothetical protein Rv0123	9	7	0.60582	TRUE	-0.694487	0.01042	-0.843408	1.2291e-06	-0.148921	6.3826	12.8556	36.0111	NE	NE	GD	GD
Rv1445c	devB	6-phosphogluconolactonase	10	7	0.661905	TRUE	-0.708026	0.00547167	-0.477117	0.00548585	0.230909	6.17135	12.9134	21.15	NE	NE	GD	GD
Rv3670	ephE	POSSIBLE EPOXIDE HYDROLASE EPHE (EPOXIDE HYDRATASE) (ARENE-OXIDE HYDRATASE)	16	14	0.686012	TRUE	-0.634946	0.00132984	-0.473399	0.000404217	0.161547	7.39394	13.0377	22.1875	NE	NE	GD	GD
Rv0404	fadD30	acyl-CoA synthetase	87	72	0.514231	TRUE	-0.568208	2.57066e-13	-0.677313	6.35445e-37	-0.109105	8.70517	13.2671	32.9126	NE	NE	GD	GD
Rv3676	-	PROBABLE TRANSCRIPTIONAL REGULATORY PROTEIN (PROBABLY CRP/FNR-FAMILY)	3	3	0.68254	TRUE	-0.561412	0.268976	-0.821887	0.00896349	-0.260475	8.85033	13.2881	55.7333	S	Uncertain	NE	GD
Rv3344c	PE_PGRS49	PE-PGRS FAMILY PROTEIN	5	5	0.747619	TRUE	-0.647225	0.0890632	-0.2751	0.28451	0.372125	7.17387	13.3484	34.18	NE	NE	NE	NE
Rv3109	moaA1	PROBABLE MOLYBDENUM COFACTOR BIOSYNTHESIS PROTEIN A MOAA1	42	36	0.524943	TRUE	-0.554739	1.83985e-06	-0.625255	9.39316e-16	-0.0705163	8.99513	13.3822	31.2524	NE	NE	GD	GD
Rv3170	aofH	PROBABLE FLAVIN-CONTAINING MONOAMINE OXIDASE AOFH (AMINE OXIDASE) (MAO)	17	13	0.662465	TRUE	-0.597012	0.00195849	-0.454508	0.000468264	0.142504	8.11445	13.5765	26.8529	NE	NE	GD	GD
Rv0378	-	CONSERVED HYPOTHETICAL GLYCINE RICH PROTEIN	3	2	0.761905	TRUE	-0.646722	0.197798	-0.043119	0.91096	0.603603	7.18277	13.6092	38.0667	S	Uncertain	NE	NE
Rv3807c	-	POSSIBLE CONSERVED TRANSMEMBRANE PROTEIN	4	3	0.708333	TRUE	-0.621346	0.150142	-0.136755	0.658268	0.484591	7.64505	13.6277	23.275	NE	NE	NE	NE
Rv0675	echA5	enoyl-CoA hydratase	5	5	0.728571	TRUE	-0.479299	0.218583	-0.166107	0.536705	0.313192	10.7964	13.694	32.08	NE	NE	NE	NE
Rv0031	-	POSSIBLE REMNANT OF A TRANSPOSASE	1	1	0.642857	TRUE	-0.379951	0.685839	0.517409	0.375721	0.89736	13.7	13.7	13.7	S	Uncertain	NE	NE
Rv1355c	moeY	hypothetical protein Rv1355c	41	34	0.62137	TRUE	-0.583757	6.19969e-07	-0.480605	2.0569e-09	0.103152	8.38143	13.7393	28.1732	NE	NE	GD	GD
Rv0698	-	hypothetical protein Rv0698	12	10	0.623016	TRUE	-0.607834	0.00949744	-0.569961	0.000218602	0.0378735	7.90243	13.7993	24.9167	NE	NE	GD	GD
Rv0894	-	POSSIBLE TRANSCRIPTIONAL REGULATORY PROTEIN (POSSIBLY LUXR-FAMILY)	18	13	0.56746	TRUE	-0.61785	0.000860534	-0.480723	0.000127784	0.137126	7.71088	13.8668	32.5833	NE	NE	GD	GD
Rv2268c	cyp128	PROBABLE CYTOCHROME P450 128 CYP128	28	24	0.606293	TRUE	-0.619502	1.71397e-05	-0.475549	1.43578e-06	0.143953	7.67971	13.9295	27.1536	NE	NE	GD	GD
Rv2737A	-	CONSERVED HYPOTHETICAL CYSTEINE RICH PROTEIN (FRAGMENT)	3	3	0.68254	TRUE	-0.468137	0.36118	0.259223	0.447046	0.72736	11.0905	13.941	39.1333	S	Uncertain	NE	NE
Rv1730c	-	POSSIBLE PENICILLIN-BINDING PROTEIN	31	25	0.600614	TRUE	-0.546733	7.84485e-05	-0.508202	4.37469e-08	0.0385302	9.17179	13.9507	28.1452	NE	NE	GD	GD
Rv2828c	-	hypothetical protein Rv2828c	5	4	0.695238	TRUE	-0.571439	0.138578	-0.409809	0.101987	0.161631	8.63693	13.9559	22.12	NE	NE	NE	NE
Rv0113	gmhA	PROBABLE SEDOHEPTULOSE-7-PHOSPHATE ISOMERASE GMHA (PHOSPHOHEPTOSE ISOMERASE)	13	12	0.53663	TRUE	-0.500683	0.0287343	-0.619324	2.47465e-05	-0.118641	10.2537	13.9686	23.6385	NE	NE	GD	GD
Rv1563c	treY	Maltooligosyltrehalose synthase TreY	35	28	0.641497	TRUE	-0.630305	6.60306e-07	-0.569561	3.75271e-11	0.0607446	7.47874	14.041	26.1457	NE	NE	GD	GD
Rv2967c	pca	pyruvate carboxylase	63	55	0.614135	TRUE	-0.591171	1.49646e-10	-0.594405	3.44804e-21	-0.00323417	8.2311	14.0507	25.9984	NE	NE	GD	GD
Rv1131	gltA1	methylcitrate synthase	17	15	0.633053	TRUE	-0.588512	0.00234287	-0.633269	5.13756e-07	-0.0447574	8.28471	14.0893	26.8118	NE	NE	GD	GD
Rv2842c	-	hypothetical protein Rv2842c	7	7	0.653061	TRUE	-0.55628	0.0826139	-0.23057	0.28858	0.32571	8.96149	14.0898	16.2429	NE	NE	NE	NE
Rv2825c	-	hypothetical protein Rv2825c	5	5	0.695238	TRUE	-0.56715	0.141004	-0.405304	0.105774	0.161846	8.72762	14.1001	18.52	NE	NE	NE	NE
Rv1281c	oppD	PROBABLE OLIGOPEPTIDE-TRANSPORT ATP-BINDING PROTEIN ABC TRANSPORTER OPPD	28	22	0.645408	TRUE	-0.670686	2.55261e-06	-0.482392	9.69153e-07	0.188294	6.77032	14.1694	21.1643	NE	NE	GD	GD
Rv1127c	ppdK	pyruvate phosphate dikinase	19	16	0.676692	TRUE	-0.507505	0.00612406	-0.359469	0.00381886	0.148036	10.0861	14.1936	24.7895	NE	NE	GD	GD
Rv2249c	glpD1	PROBABLE GLYCEROL-3-PHOSPHATE DEHYDROGENASE GLPD1	20	18	0.65119	TRUE	-0.594314	0.000719262	-0.526991	7.0499e-06	0.0673233	8.16812	14.223	35.15	NE	NE	GD	GD
Rv1265	-	hypothetical protein Rv1265	12	11	0.490079	TRUE	-0.734386	0.00130679	-0.839285	2.00498e-08	-0.1049	5.77847	14.2476	29.3167	NE	NE	GD	GD
Rv2401	-	hypothetical protein Rv2401	3	2	0.619048	TRUE	-0.533482	0.294282	-0.416946	0.203184	0.116536	9.47144	14.3768	29.4	NE	NE	NE	NE
Rv2232	-	hypothetical protein Rv2232	11	10	0.666667	TRUE	-0.563391	0.0233438	-0.227314	0.18295	0.336077	8.80783	14.4046	23.5273	NE	NE	GD	NE
Rv1706A	-	hypothetical protein Rv1706A	2	2	0.619048	TRUE	-0.40856	0.529446	-0.230372	0.594175	0.178188	12.7947	14.4629	36.1	S	NE	NE	NE
Rv2169c	-	PROBABLE CONSERVED TRANSMEMBRANE PROTEIN	6	6	0.615079	TRUE	-0.504097	0.152814	-0.59501	0.00733861	-0.0909136	10.1695	14.4783	23.65	NE	NE	NE	GD
Rv1129c	-	PROBABLE TRANSCRIPTIONAL REGULATOR PROTEIN	27	24	0.619929	TRUE	-0.573971	0.000115398	-0.642212	5.86679e-11	-0.0682403	8.58381	14.4821	25.137	NE	NE	GD	GD
Rv0694	lldD1	POSSIBLE L-LACTATE DEHYDROGENASE (CYTOCHROME) LLDD1	18	17	0.62963	TRUE	-0.484313	0.0115246	-0.292373	0.0242828	0.19194	10.6667	14.53	23.9444	NE	NE	GD	GD
Rv1417	-	POSSIBLE CONSERVED MEMBRANE PROTEIN	8	6	0.666667	TRUE	-0.760743	0.00791697	-0.452387	0.0197857	0.308356	5.40876	14.589	18.7375	NE	NE	GD	GD
Rv0913c	-	POSSIBLE DIOXYGENASE	41	34	0.583624	TRUE	-0.557557	2.20315e-06	-0.654726	6.91116e-17	-0.0971684	8.9337	14.6088	29.9683	NE	NE	GD	GD
Rv2474c	-	hypothetical protein Rv2474c	13	10	0.641026	TRUE	-0.71559	0.00107846	-0.290547	0.0596066	0.425043	6.05616	14.6928	20.9077	NE	NE	GD	NE
Rv2250A	-	POSSIBLE FLAVOPROTEIN	1	1	0.666667	TRUE	-0.350396	0.710883	0.108933	0.866683	0.459329	14.7	14.7	14.7	NE	NE	NE	NE
Rv2238c	ahpE	Probable peroxiredoxin AhpE	6	4	0.65873	TRUE	-0.640821	0.0614419	-0.167823	0.490221	0.472999	7.28786	14.7734	34.4333	NE	NE	NE	NE
Rv1276c	-	hypothetical protein Rv1276c	8	7	0.729167	TRUE	-0.479541	0.112954	-0.0911507	0.678326	0.38839	10.7901	14.8693	19.35	NE	NE	NE	NE
Rv1638A	-	hypothetical protein Rv1638A	5	4	0.671429	TRUE	-0.447114	0.254689	0.0197901	0.946221	0.466904	11.6654	14.8829	30.66	NE	NE	NE	NE
Rv0216	-	hypothetical protein Rv0216	23	20	0.636646	TRUE	-0.570041	0.000470252	-0.376189	0.000776293	0.193852	8.6664	14.9712	30.5174	NE	NE	GD	GD
Rv2993c	-	POSSIBLE 2-HYDROXYHEPTA-2,4-DIENE-1,7-DIOATE ISOMERASE (HHDD ISOMERASE)	9	8	0.611111	TRUE	-0.522149	0.0619608	-0.478705	0.00838047	0.0434441	9.73507	15.0399	18.0444	NE	NE	NE	GD
Rv2919c	glnB	PROBABLE NITROGEN REGULATORY PROTEIN P-II GLNB	6	6	0.59127	TRUE	-0.393949	0.272635	-0.0451343	0.865126	0.348815	13.2496	15.0584	20.6667	NE	NE	NE	NE
Rv2793c	truB	tRNA pseudouridine synthase B	10	8	0.692857	TRUE	-0.869872	0.000432632	-0.432987	0.0121977	0.436885	4.09587	15.0826	20.14	NE	NE	GD	GD
Rv2817c	-	hypothetical protein Rv2817c	22	18	0.588745	TRUE	-0.575219	0.000573119	-0.673023	7.01384e-10	-0.0978039	8.55775	15.121	36.0409	NE	NE	GD	GD
Rv3306c	amiB1	PROBABLE AMIDOHYDROLASE AMIB1 (AMINOHYDROLASE)	15	12	0.674603	TRUE	-0.531708	0.0113254	-0.359851	0.0106158	0.171856	9.51225	15.1665	42.28	NE	NE	GD	GD
Rv1506c	-	hypothetical protein Rv1506c	20	17	0.52381	TRUE	-0.462374	0.0109988	-0.84725	7.10179e-14	-0.384876	11.2453	15.249	36.03	NE	NE	GD	GD
Rv0620	galK	galactokinase	9	8	0.727513	TRUE	-0.530322	0.0576117	-0.616414	0.000555303	-0.0860916	9.54425	15.2517	18.1556	NE	NE	NE	GD
Rv3664c	dppC	PROBABLE DIPEPTIDE-TRANSPORT INTEGRAL MEMBRANE PROTEIN ABC TRANSPORTER DPPC	14	13	0.602041	TRUE	-0.547255	0.0117898	-0.658273	2.49007e-06	-0.111018	9.16018	15.2738	20.3143	NE	NE	GD	GD
Rv1676	-	hypothetical protein Rv1676	10	9	0.595238	TRUE	-0.424002	0.117529	-0.372243	0.0333507	0.0517585	12.3303	15.276	25.73	NE	NE	NE	GD
Rv2037c	-	POSSIBLE CONSERVED TRANSMEMBRANE PROTEIN	18	17	0.636243	TRUE	-0.462428	0.016361	-0.445322	0.000415405	0.0171063	11.2439	15.2837	25.3	NE	NE	GD	GD
Rv3512	PE_PGRS56	PE-PGRS FAMILY PROTEIN	28	23	0.747449	TRUE	-0.652821	5.02475e-06	-0.117214	0.280948	0.535607	7.07563	15.4067	20.8571	NE	NE	GD	NE
Rv1111c	-	hypothetical protein Rv1111c	25	16	0.66	TRUE	-0.534863	0.000655796	-0.375302	0.000455131	0.159561	9.43977	15.4179	72.6	NE	ESD	GD	GD
Rv1221	sigE	RNA polymerase sigma factor SigE	17	17	0.627451	TRUE	-0.460995	0.0207806	-0.499698	0.000108257	-0.0387024	11.2827	15.4438	28.1471	NE	NE	GD	GD
Rv3687c	rsfB	ANTI-ANTI-SIGMA FACTOR RSFB (ANTI-SIGMA FACTOR ANTAGONIST) (REGULATOR OF SIGMA F B)	6	5	0.630952	TRUE	-0.561186	0.108368	-0.121239	0.629894	0.439947	8.85521	15.4853	23.6167	NE	NE	NE	NE
Rv0372c	-	hypothetical protein Rv0372c	6	5	0.686508	TRUE	-0.458506	0.196395	-0.289466	0.212148	0.169039	11.3504	15.4854	30.25	NE	NE	NE	NE
Rv1620c	cydC	PROBABLE 'COMPONENT LINKED WITH THE ASSEMBLY OF CYTOCHROME' TRANSPORT TRANSMEMBRANE ATP-BINDING PROTEIN ABC TRANSPORTER CYDC	19	16	0.651629	TRUE	-0.49147	0.00825761	-0.452479	0.000220153	0.0389913	10.4842	15.5271	47.1421	NE	NE	GD	GD
Rv3514	PE_PGRS57	PE-PGRS FAMILY PROTEIN	33	27	0.760462	TRUE	-0.58458	9.82394e-06	-0.0800831	0.436291	0.504497	8.3646	15.5284	53.3879	NE	NE	GD	NE
Rv0972c	fadE12	PROBABLE ACYL-CoA DEHYDROGENASE FADE12	18	15	0.626984	TRUE	-0.502283	0.00856056	-0.656267	7.47332e-08	-0.153984	10.2141	15.5857	21.1167	NE	NE	GD	GD
Rv3537	-	3-ketosteroid-delta-1-dehydrogenase	37	32	0.637066	TRUE	-0.587883	2.10723e-06	-0.666214	8.42176e-16	-0.0783311	8.29745	15.595	25.1054	NE	NE	GD	GD
Rv1715	fadB3	PROBABLE 3-HYDROXYBUTYRYL-CoA DEHYDROGENASE FADB3 (BETA-HYDROXYBUTYRYL-CoA DEHYDROGENASE) (BHBD)	10	8	0.664286	TRUE	-0.522672	0.0473562	-0.395824	0.0228074	0.126847	9.72275	15.6275	21.47	NE	NE	GD	GD
Rv3131	-	hypothetical protein Rv3131	14	13	0.642857	TRUE	-0.425231	0.0576117	-0.401185	0.00570633	0.0240454	12.2941	15.676	24.3857	NE	NE	NE	GD
Rv1575	-	Probable phiRV1 phage protein	8	7	0.66369	TRUE	-0.587415	0.0459607	-0.638943	0.000769362	-0.0515276	8.30692	15.6834	19.925	NE	NE	GD	GD
Rv0185	-	hypothetical protein Rv0185	10	7	0.657143	TRUE	-0.639059	0.0130136	-0.463025	0.00705206	0.176034	7.31953	15.7315	39.13	NE	NE	GD	GD
Rv1034c	-	PROBABLE TRANSPOSASE (FRAGMENT)	3	3	0.738095	TRUE	-0.354528	0.501583	0.128878	0.721665	0.483406	14.5561	15.7723	19.6	S	NE	NE	NE
Rv2812	-	PROBABLE TRANSPOSASE	19	16	0.62406	TRUE	-0.623349	0.00051542	-0.654662	3.28674e-08	-0.0313129	7.60756	15.773	18.3211	NE	NE	GD	GD
Rv3552	-	POSSIBLE COA-TRANSFERASE (BETA SUBUNIT)	10	9	0.628571	TRUE	-0.525507	0.0459607	-0.26336	0.138745	0.262147	9.65623	15.8114	23.91	NE	NE	GD	NE
Rv0619	galTb	PROBABLE GALACTOSE-1-PHOSPHATE URIDYLYLTRANSFERASE GALTB	12	11	0.619048	TRUE	-0.470251	0.051074	-0.527727	0.000660374	-0.0574753	11.0342	15.8424	25.6917	NE	NE	NE	GD
Rv2252	-	diacylglycerol kinase	18	16	0.621693	TRUE	-0.578352	0.00203984	-0.318327	0.0135913	0.260025	8.49264	15.9484	24.65	NE	NE	GD	GD
Rv1325c	PE_PGRS24	PE-PGRS FAMILY PROTEIN	11	9	0.74026	TRUE	-0.549203	0.0272176	-0.157332	0.371354	0.391871	9.11693	16.0443	27.1	NE	NE	GD	NE
Rv1505c	-	hypothetical protein Rv1505c	27	21	0.529101	TRUE	-0.53	0.000427012	-0.727631	9.43614e-14	-0.197631	9.55169	16.0855	52.7185	NE	NE	GD	GD
Rv0272c	-	hypothetical protein Rv0272c	16	13	0.644345	TRUE	-0.503154	0.0134197	-0.563092	1.95585e-05	-0.059938	10.1926	16.0907	45.5312	NE	NE	GD	GD
Rv2624c	-	hypothetical protein Rv2624c	11	10	0.640693	TRUE	-0.431891	0.0929207	-0.225347	0.186348	0.206544	12.0994	16.2562	24.0455	NE	NE	NE	NE
Rv3168	-	hypothetical protein Rv3168	20	19	0.590476	TRUE	-0.445619	0.0145374	-0.540394	3.94421e-06	-0.0947746	11.7073	16.2869	23.605	NE	NE	GD	GD
Rv2928	tesA	PROBABLE THIOESTERASE TESA	26	24	0.531136	TRUE	-0.499352	0.00129672	-0.6484	9.79786e-11	-0.149048	10.2867	16.3993	35.7731	NE	NE	GD	GD
Rv2277c	-	Possible glycerolphosphodiesterase	13	11	0.602564	TRUE	-0.509419	0.0259568	-0.269131	0.0820586	0.240288	10.0395	16.3997	28.4	NE	NE	GD	NE
Rv2034	-	Probable ArsR-type repressor protein	3	3	0.650794	TRUE	-0.502577	0.323746	-0.591339	0.0657431	-0.0887623	10.2069	16.4263	30.2667	NE	NE	NE	NE
Rv2236c	cobD	cobalamin biosynthesis protein	13	9	0.684982	TRUE	-0.788614	0.000256434	-0.405534	0.00714203	0.38308	5.04148	16.4365	22.4615	NE	NE	GD	GD
Rv2036	-	hypothetical protein Rv2036	10	7	0.602381	TRUE	-0.715798	0.00490577	-0.575966	0.000690916	0.139832	6.05302	16.4629	23.55	NE	NE	GD	GD
Rv3680	-	PROBABLE ANION TRANSPORTER ATPASE	20	19	0.617857	TRUE	-0.551095	0.00192994	-0.518301	1.05413e-05	0.0327939	9.07513	16.5317	22.12	NE	NE	GD	GD
Rv1619	-	hypothetical protein Rv1619	23	20	0.622153	TRUE	-0.458858	0.00642029	-0.265479	0.0204617	0.193379	11.3408	16.5613	39.5478	NE	NE	GD	GD
Rv3507	PE_PGRS53	PE-PGRS FAMILY PROTEIN	41	35	0.756098	TRUE	-0.63647	3.93365e-08	-0.0195464	0.846678	0.616923	7.36629	16.6451	37.9341	NE	NE	GD	NE
Rv2739c	-	POSSIBLE ALANINE RICH TRANSFERASE	6	5	0.678571	TRUE	-0.567961	0.103862	-0.195675	0.414736	0.372286	8.7104	16.6484	21.9833	NE	NE	NE	NE
Rv1055	-	POSSIBLE INTEGRASE (FRAGMENT)	3	3	0.579365	TRUE	-0.298714	0.576834	-0.0201577	0.956344	0.278556	16.6209	16.7482	24	S	NE	NE	NE
Rv1086	-	SHORT (C15) CHAIN Z-ISOPRENYL DIPHOSPHATE SYNTHASE (Z-FPP SYNTHASE) (Z-FARNESYL DIPHOSPHATE SYNTHASE) (Z-FPP SYNTHETASE) (Z-FARNESYL DIPHOSPHATE SYNTHETASE) (GERANYLTRANSTRANSFERASE) (FARNESYL PYROPHOSPHATE SYNTHETASE)	15	15	0.631746	TRUE	-0.439483	0.0401504	-0.447149	0.0012853	-0.00766577	11.881	16.8093	17.9	NE	NE	GD	GD
Rv1083	-	hypothetical protein Rv1083	3	3	0.626984	TRUE	-0.470406	0.358957	-0.31037	0.355225	0.160036	11.0301	16.8499	46.5333	S	NE	NE	NE
Rv3538	-	PROBABLE DEHYDROGENASE	15	14	0.633333	TRUE	-0.550409	0.00854795	-0.445785	0.00133194	0.104624	9.09027	16.8717	31.3467	NE	NE	GD	GD
Rv3040c	-	hypothetical protein Rv3040c	13	12	0.657509	TRUE	-0.402935	0.0876377	-0.433378	0.00392342	-0.0304433	12.968	16.8969	36.8308	NE	NE	NE	GD
Rv1128c	-	hypothetical protein Rv1128c	30	26	0.620635	TRUE	-0.508464	0.00035884	-0.442487	3.70695e-06	0.0659767	10.0627	16.9614	42.7367	NE	NE	GD	GD
Rv0608	-	hypothetical protein Rv0608	2	1	0.678571	TRUE	-0.757125	0.219083	-0.594212	0.134758	0.162913	5.45819	17.2305	35.25	S	Uncertain	NE	NE
Rv3696c	glpK	glycerol kinase	30	29	0.609524	TRUE	-0.426221	0.00358562	-0.575706	7.43638e-10	-0.149485	12.2649	17.2585	23.85	NE	NE	GD	GD
Rv2621c	-	POSSIBLE TRANSCRIPTIONAL REGULATORY PROTEIN	4	3	0.654762	TRUE	-0.559921	0.197888	-0.117975	0.706012	0.441946	8.88249	17.2731	41.6	NE	NE	NE	NE
Rv0987	-	PROBABLE ADHESION COMPONENT TRANSPORT TRANSMEMBRANE PROTEIN ABC TRANSPORTER	95	86	0.531078	TRUE	-0.459469	1.14658e-09	-0.618004	9.23223e-34	-0.158535	11.3242	17.2939	38.6684	NE	NE	GD	GD
Rv3371	-	hypothetical protein Rv3371	23	19	0.57971	TRUE	-0.444626	0.00854795	-0.451436	4.43256e-05	-0.00681009	11.7353	17.3124	26.9435	NE	NE	GD	GD
Rv2018	-	hypothetical protein Rv2018	14	14	0.637755	TRUE	-0.440133	0.0481676	-0.509522	0.000366752	-0.0693888	11.8625	17.3647	18.8	NE	NE	GD	GD
Rv3421c	-	hypothetical protein Rv3421c	12	11	0.670635	TRUE	-0.465246	0.0542159	-0.396502	0.011957	0.0687445	11.1679	17.4609	20.6667	NE	NE	NE	GD
Rv1686c	-	PROBABLE CONSERVED INTEGRAL MEMBRANE PROTEIN ABC TRANSPORTER	14	12	0.62415	TRUE	-0.51795	0.018039	-0.416242	0.00403757	0.101708	9.8345	17.5121	30.3143	NE	NE	GD	GD
Rv2070c	cobK	cobalt-precorrin-6x reductase	16	13	0.651786	TRUE	-0.557859	0.00565409	-0.153388	0.285926	0.404472	8.92714	17.5547	37.3937	NE	NE	GD	NE
Rv1125	-	hypothetical protein Rv1125	23	21	0.653209	TRUE	-0.492512	0.00316136	-0.388942	0.000498991	0.10357	10.4579	17.571	26.8435	NE	NE	GD	GD
Rv2380c	mbtE	PEPTIDE SYNTHETASE MBTE (PEPTIDE SYNTHASE)	79	71	0.633213	TRUE	-0.508441	7.72017e-10	-0.533842	2.10517e-21	-0.0254001	10.0633	17.571	33.4278	NE	NE	GD	GD
Rv1502	-	hypothetical protein Rv1502	33	28	0.542569	TRUE	-0.44448	0.00125543	-0.535814	2.04836e-09	-0.0913339	11.7394	17.5756	29.4424	NE	NE	GD	GD
Rv2500c	fadE19	POSSIBLE ACYL-CoA DEHYDROGENASE FADE19 (MMGC)	28	22	0.570578	TRUE	-0.539754	0.000240059	-0.449422	5.93889e-06	0.0903323	9.32845	17.5792	33.6071	NE	NE	GD	GD
Rv0312	-	CONSERVED HYPOTHETICAL PROLINE AND THREONINE RICH PROTEIN	23	18	0.616977	TRUE	-0.553272	0.000733503	-0.450073	4.59377e-05	0.103199	9.02724	17.5828	39.487	NE	NE	GD	GD
Rv0541c	-	PROBABLE CONSERVED INTEGRAL MEMBRANE PROTEIN	19	16	0.64411	TRUE	-0.463771	0.0130067	-0.201857	0.117205	0.261913	11.2076	17.6016	29.5	NE	NE	GD	NE
Rv1700	-	hypothetical protein Rv1700	11	10	0.573593	TRUE	-0.540052	0.0301037	-0.528541	0.00110527	0.0115116	9.32171	17.6047	25.5273	NE	NE	GD	GD
Rv3650	PE33	PE FAMILY PROTEIN	4	4	0.720238	TRUE	-0.417151	0.346261	-0.126001	0.684789	0.291149	12.5343	17.6518	24.425	S	NE	NE	NE
Rv2926c	-	hypothetical protein Rv2926c	6	4	0.619048	TRUE	-0.467845	0.186312	-0.405501	0.074937	0.0623434	11.0983	17.6858	54.7833	NE	NE	NE	NE
Rv1490	-	PROBABLE MEMBRANE PROTEIN	38	35	0.550125	TRUE	-0.412296	0.00132841	-0.636382	8.44965e-15	-0.224085	12.6808	17.6887	38.8526	NE	NE	GD	GD
Rv1512	epiA	probable nucleotide-sugar epimerase epiA	13	11	0.67033	TRUE	-0.392761	0.0970047	-0.414777	0.0058993	-0.022016	13.2873	17.6929	35.7077	NE	NE	NE	GD
Rv1188	-	PROBABLE PROLINE DEHYDROGENASE	21	16	0.647392	TRUE	-0.660386	8.75893e-05	-0.412649	0.000408113	0.247736	6.94482	17.7505	31.6952	NE	NE	GD	GD
Rv0238	-	POSSIBLE TRANSCRIPTIONAL REGULATORY PROTEIN (PROBABLY TETR-FAMILY)	13	11	0.602564	TRUE	-0.579254	0.0101845	-0.539657	0.000267322	0.0395965	8.47399	17.8611	20.9615	NE	NE	GD	GD
Rv3789	-	POSSIBLE CONSERVED INTEGRAL MEMBRANE PROTEIN	8	8	0.625	TRUE	-0.389572	0.205544	-0.510749	0.00796495	-0.121176	13.3889	17.8891	17.175	NE	NE	NE	GD
Rv2813	-	hypothetical protein Rv2813	11	10	0.638528	TRUE	-0.547251	0.0278306	-0.596111	0.000210879	-0.0488594	9.16025	17.9795	18.9273	NE	NE	GD	GD
Rv2334	cysK1	PROBABLE CYSTEINE SYNTHASE A CYSK1 (O-ACETYLSERINE SULFHYDRYLASE A) (O-ACETYLSERINE (THIOL)-LYASE A) (CSASE A)	15	12	0.614286	TRUE	-0.463456	0.0297857	-0.345058	0.0146456	0.118398	11.2161	18.052	32.0267	NE	NE	GD	GD
Rv2550c	-	hypothetical protein Rv2550c	6	4	0.496032	TRUE	-0.355978	0.322986	-0.795252	0.00026975	-0.439275	14.5059	18.2537	93.1	NE	NE	NE	GD
Rv3658c	-	PROBABLE CONSERVED TRANSMEMBRANE PROTEIN	10	9	0.680952	TRUE	-0.489791	0.065535	-0.251211	0.158707	0.23858	10.5268	18.2652	42.3	NE	NE	NE	NE
Rv0120c	fusA2	elongation factor G	28	24	0.642007	TRUE	-0.476273	0.00146291	-0.327644	0.00128884	0.148628	10.8754	18.2691	25.9464	NE	NE	GD	GD
Rv3888c	-	PROBABLE CONSERVED MEMBRANE PROTEIN	29	24	0.559113	TRUE	-0.429582	0.00391834	-0.496778	2.74042e-07	-0.0671956	12.1665	18.2893	49.2724	NE	NE	GD	GD
Rv0118c	oxcA	putative oxalyl-CoA decarboxylase	26	22	0.629121	TRUE	-0.517987	0.000783479	-0.597021	3.08232e-09	-0.0790337	9.83363	18.292	40.0577	NE	NE	GD	GD
Rv2317	uspB	PROBABLE SUGAR-TRANSPORT INTEGRAL MEMBRANE PROTEIN ABC TRANSPORTER USPB	15	12	0.611111	TRUE	-0.480724	0.0237913	-0.54135	7.86729e-05	-0.060626	10.7594	18.3352	24.82	NE	NE	GD	GD
Rv1284	-	hypothetical protein Rv1284	7	5	0.653061	TRUE	-0.469385	0.150437	-0.110691	0.635149	0.358694	11.0573	18.3715	37.7714	NE	NE	NE	NE
Rv3181c	-	hypothetical protein Rv3181c	6	5	0.583333	TRUE	-0.598363	0.084106	-0.810137	0.000206201	-0.211773	8.08768	18.3755	20.9667	NE	NE	NE	GD
Rv0986	-	PROBABLE ADHESION COMPONENT TRANSPORT ATP-BINDING PROTEIN ABC TRANSPORTER	24	21	0.516865	TRUE	-0.384942	0.0218987	-0.38587	0.000427601	-0.000928421	13.5378	18.5441	62.6625	NE	NE	GD	GD
Rv0099	fadD10	acyl-CoA synthetase	32	29	0.616815	TRUE	-0.46754	0.000771158	-0.477375	1.96902e-07	-0.00983518	11.1065	18.5943	34.425	NE	NE	GD	GD
Rv2318	uspC	PROBABLE PERIPLASMIC SUGAR-BINDING LIPOPROTEIN USPC	31	23	0.605223	TRUE	-0.518861	0.000199377	-0.523482	1.58263e-08	-0.0046213	9.81285	18.6784	34.8871	NE	NE	GD	GD
Rv2501c	accA1	PROBABLE ACETYL-/PROPIONYL-COENZYME A CARBOXYLASE ALPHA CHAIN (ALPHA SUBUNIT) ACCA1: BIOTIN CARBOXYLASE + BIOTIN CARBOXYL CARRIER PROTEIN (BCCP)	28	24	0.638605	TRUE	-0.455799	0.00250857	-0.438501	1.01885e-05	0.0172979	11.4245	18.7194	33.85	NE	NE	GD	GD
Rv1680	-	hypothetical protein Rv1680	16	14	0.619048	TRUE	-0.398923	0.056957	-0.462713	0.000561469	-0.0637893	13.093	18.8037	30.6125	NE	NE	NE	GD
Rv2427c	proA	gamma-glutamyl phosphate reductase	16	13	0.651786	TRUE	-0.433412	0.0364376	-0.50028	0.00017371	-0.0668681	12.0553	18.8262	33	NE	NE	GD	GD
Rv1691	-	hypothetical protein Rv1691	11	10	0.655844	TRUE	-0.527844	0.0347238	-0.551259	0.00065617	-0.023415	9.60173	18.8888	25.1091	NE	NE	GD	GD
Rv1448c	tal	transaldolase	13	11	0.617216	TRUE	-0.527922	0.0205885	-0.506421	0.000662648	0.0215008	9.59991	18.9249	21.8154	NE	NE	GD	GD
Rv0783c	emrB	POSSIBLE MULTIDRUG RESISTANCE INTEGRAL MEMBRANE EFFLUX PROTEIN EMRB	26	21	0.582418	TRUE	-0.441173	0.0052241	-0.448149	1.44024e-05	-0.0069759	11.8329	18.9578	36.9538	NE	NE	GD	GD
Rv0421c	-	hypothetical protein Rv0421c	10	9	0.678571	TRUE	-0.381535	0.162651	-0.0599332	0.76175	0.321602	13.6483	18.9651	48.39	NE	NE	NE	NE
Rv2959c	-	POSSIBLE METHYLTRANSFERASE (METHYLASE)	32	30	0.52753	TRUE	-0.420468	0.00292849	-0.696515	6.76781e-15	-0.276047	12.4352	19.0024	35.8563	NE	NE	GD	GD
Rv1701	xerD	site-specific tyrosine recombinase XerD	15	15	0.639683	TRUE	-0.441068	0.0394081	-0.528796	0.000119569	-0.0877276	11.8359	19.2785	25.4733	NE	NE	GD	GD
Rv2956	-	hypothetical protein Rv2956	18	15	0.558201	TRUE	-0.523245	0.0059079	-0.608368	7.30159e-07	-0.0851227	9.70927	19.3476	24.0667	NE	NE	GD	GD
Rv0003	recF	recombination protein F	35	31	0.566667	TRUE	-0.423522	0.00156911	-0.44463	4.2801e-07	-0.0211085	12.3445	19.4081	33.1343	NE	NE	GD	GD
Rv2434c	-	PROBABLE CONSERVED TRANSMEMBRANE PROTEIN	25	19	0.640952	TRUE	-0.503322	0.00148283	-0.347656	0.00123238	0.155666	10.1885	19.4281	39.136	NE	NE	GD	GD
Rv2026c	-	hypothetical protein Rv2026c	12	10	0.605159	TRUE	-0.446508	0.0659748	-0.290058	0.0709906	0.15645	11.6824	19.4676	53.85	NE	NE	NE	NE
Rv2604c	-	hypothetical protein Rv2604c	4	3	0.60119	TRUE	-0.471425	0.283683	-0.512996	0.064985	-0.0415704	11.0031	19.5301	43.65	NE	NE	NE	NE
Rv2495c	pdhC	branched-chain alpha-keto acid dehydrogenase subunit E2	15	13	0.638095	TRUE	-0.412117	0.0569023	-0.391708	0.005247	0.0204092	12.6863	19.5388	31.1	NE	NE	NE	GD
Rv3262	fbiB	F420-0--gamma-glutamyl ligase	13	13	0.675824	TRUE	-0.384292	0.105233	-0.434397	0.00384371	-0.0501052	13.5588	19.5737	17.6308	NE	NE	NE	GD
Rv2833c	ugpB	PROBABLE Sn-GLYCEROL-3-PHOSPHATE-BINDING LIPOPROTEIN UGPB	20	16	0.627381	TRUE	-0.416271	0.0238049	-0.486337	3.95348e-05	-0.0700656	12.5608	19.6067	33.1	NE	NE	GD	GD
Rv3173c	-	PROBABLE TRANSCRIPTIONAL REGULATORY PROTEIN (PROBABLY TETR/ACRR-FAMILY)	7	6	0.598639	TRUE	-0.356568	0.283524	-0.536432	0.00921972	-0.179864	14.4855	19.6711	35.1	NE	NE	NE	GD
Rv0370c	-	POSSIBLE OXIDOREDUCTASE	21	19	0.611111	TRUE	-0.401792	0.0255511	-0.466971	5.4233e-05	-0.0651791	13.0035	19.7128	28.3238	NE	NE	GD	GD
Rv1401	-	POSSIBLE MEMBRANE PROTEIN	9	9	0.634921	TRUE	-0.471063	0.0977188	-0.558318	0.00193363	-0.0872554	11.0127	19.7506	19.8556	NE	NE	NE	GD
Rv1426c	lipO	PROBABLE ESTERASE LIPO	29	26	0.662562	TRUE	-0.431846	0.00373876	-0.31048	0.00193363	0.121366	12.1007	19.765	28.2483	NE	NE	GD	GD
Rv0768	aldA	PROBABLE ALDEHYDE DEHYDROGENASE NAD DEPENDENT ALDA (ALDEHYDE DEHYDROGENASE	28	25	0.631803	TRUE	-0.476239	0.00146291	-0.37109	0.000236174	0.105149	10.8763	19.7691	27.3214	NE	NE	GD	GD
Rv2207	cobT	nicotinate-nucleotide--dimethylbenzimidazole phosphoribosyltransferase	8	8	0.678571	TRUE	-0.356156	0.25035	-0.0405679	0.859526	0.315588	14.4997	19.7859	18.7375	NE	NE	NE	NE
Rv2379c	mbtF	PEPTIDE SYNTHETASE MBTF (PEPTIDE SYNTHASE)	64	57	0.648065	TRUE	-0.459554	1.0022e-06	-0.389903	1.14796e-09	0.0696509	11.3218	19.8	30.6672	NE	NE	GD	GD
Rv1116	-	hypothetical protein Rv1116	2	2	0.642857	TRUE	-0.225683	0.738488	-0.560793	0.159708	-0.335109	19.7561	19.8144	25.5	S	NE	NE	NE
Rv0937c	-	hypothetical protein Rv0937c	12	10	0.599206	TRUE	-0.461992	0.0560772	-0.499642	0.00129664	-0.0376499	11.2557	19.8941	34.2917	NE	NE	NE	GD
Rv2857c	-	short chain dehydrogenase	12	10	0.595238	TRUE	-0.443919	0.0677451	-0.668039	1.09471e-05	-0.22412	11.7552	19.9199	30.225	NE	NE	NE	GD
Rv1076	lipU	POSSIBLE LIPASE LIPU	22	19	0.661255	TRUE	-0.459523	0.00782165	-0.44178	0.000100134	0.0177427	11.3227	19.9871	97.2045	NE	NE	GD	GD
Rv2338c	moeW	hypothetical protein Rv2338c	39	35	0.534799	TRUE	-0.396732	0.00181632	-0.575068	1.58512e-12	-0.178336	13.1618	19.9982	45.0949	NE	NE	GD	GD
Rv1671	-	PROBABLE MEMBRANE PROTEIN	16	14	0.565476	TRUE	-0.402559	0.0544469	-0.561844	2.17666e-05	-0.159286	12.9797	20.2481	50.6312	NE	NE	NE	GD
Rv1930c	-	hypothetical protein Rv1930c	6	6	0.702381	TRUE	-0.330044	0.362504	-0.0395943	0.883248	0.29045	15.4293	20.2694	36.75	NE	NE	NE	NE
Rv2038c	-	Probable sugar-transport ATP-binding protein ABC transporter	18	15	0.617725	TRUE	-0.470889	0.0142481	-0.370961	0.00369104	0.0999278	11.0173	20.3558	37.6889	NE	NE	GD	GD
Rv1158c	-	CONSERVED HYPOTHETICAL ALA-, PRO-RICH PROTEIN	11	10	0.712121	TRUE	-0.500942	0.0459607	-0.169451	0.333376	0.331491	10.2473	20.4215	42.4455	NE	NE	GD	NE
Rv3258c	-	hypothetical protein Rv3258c	6	6	0.662698	TRUE	-0.285037	0.441156	-0.460111	0.0421485	-0.175074	17.1686	20.5552	31.95	NE	NE	NE	GD
Rv0586	-	PROBABLE TRANSCRIPTIONAL REGULATORY PROTEIN (GNTR-FAMILY)	12	11	0.579365	TRUE	-0.494486	0.0388204	-0.429641	0.00611398	0.0648446	10.4082	20.5596	30.7583	NE	NE	GD	GD
Rv3568c	bphC	PROBABLE BIPHENYL-2,3-DIOL 1,2-DIOXYGENASE BPHC (23OHBP OXYGENASE) (2,3-DIHYDROXYBIPHENYL DIOXYGENASE) (2,3-DIHYDROXYBIPHENYL 1,2-DIOXYGENASE) (DHBD)	16	14	0.630952	TRUE	-0.433588	0.0363638	-0.410409	0.00239015	0.0231785	12.0502	20.5958	32.1125	NE	NE	GD	GD
Rv0451c	mmpS4	PROBABLE CONSERVED MEMBRANE PROTEIN MMPS4	15	15	0.512698	TRUE	-0.314321	0.158562	-0.635243	2.79321e-06	-0.320922	16.0165	20.6062	29.3467	NE	NE	NE	GD
Rv3151	nuoG	NADH dehydrogenase subunit G	30	27	0.673016	TRUE	-0.500071	0.000459139	-0.386866	6.47297e-05	0.113204	10.2688	20.6131	33.9233	NE	NE	GD	GD
Rv2789c	fadE21	PROBABLE ACYL-CoA DEHYDROGENASE FADE21	17	13	0.620448	TRUE	-0.366782	0.0735034	-0.354299	0.00726918	0.0124838	14.1372	20.7196	47.4235	NE	NE	NE	GD
Rv0369c	-	POSSIBLE MEMBRANE OXIDOREDUCTASE	7	6	0.666667	TRUE	-0.380422	0.250745	-0.117144	0.613368	0.263278	13.6846	20.7371	29.6286	NE	NE	NE	NE
Rv0860	fadB	PROBABLE FATTY OXIDATION PROTEIN FADB	27	26	0.659612	TRUE	-0.414158	0.00791697	-0.298968	0.00416988	0.11519	12.6245	20.7416	21.8481	NE	NE	GD	GD
Rv0259c	-	hypothetical protein Rv0259c	7	6	0.653061	TRUE	-0.374248	0.259581	-0.207012	0.347588	0.167236	13.8877	20.7731	40.8	NE	NE	NE	NE
Rv2419c	-	PROBABLE PHOSPHOGLYCERATE MUTASE (PHOSPHOGLYCEROMUTASE)	8	7	0.660714	TRUE	-0.461853	0.12834	-0.366552	0.0623091	0.0953013	11.2594	20.8213	28.0625	NE	NE	NE	NE
Rv0798c	cfp29	29 KDa ANTIGEN CFP29	17	15	0.60084	TRUE	-0.39293	0.0526791	-0.324659	0.0145768	0.0682716	13.2819	20.8842	42.9765	NE	NE	NE	GD
Rv0093c	-	PROBABLE CONSERVED MEMBRANE PROTEIN	9	8	0.626984	TRUE	-0.287969	0.328005	-0.130374	0.512465	0.157595	17.0497	20.9299	37.7889	NE	NE	NE	NE
Rv2160c	-	hypothetical protein Rv2160c	3	3	0.666667	TRUE	-0.322049	0.545859	0.192498	0.584686	0.514547	15.7252	20.9683	36.6	NE	NE	NE	NE
Rv1663	pks17	Probable polyketide synthase pks17	19	17	0.611529	TRUE	-0.453962	0.0153865	-0.597812	5.98385e-07	-0.14385	11.4751	20.9688	52.9526	NE	NE	GD	GD
Rv1849	ureB	urease subunit beta	6	6	0.615079	TRUE	-0.276329	0.457135	0.14653	0.551936	0.422858	17.5265	21.0139	25.0333	NE	NE	NE	NE
Rv3282	maf	Maf-like protein	12	12	0.573413	TRUE	-0.294796	0.244147	-0.500356	0.00131884	-0.20556	16.776	21.0373	28.7583	NE	NE	NE	GD
Rv3355c	-	hypothetical protein Rv3355c	5	4	0.680952	TRUE	-0.631686	0.0977922	-0.280552	0.275	0.351134	7.45341	21.0414	28.38	NE	GA	NE	NE
Rv3922c	-	hypothetical protein Rv3922c	12	10	0.611111	TRUE	-0.427612	0.0805099	-0.103859	0.55101	0.323753	12.2241	21.1198	50.55	NE	NE	NE	NE
Rv2556c	-	hypothetical protein Rv2556c	5	4	0.680952	TRUE	-0.481287	0.21688	-0.0102278	0.97187	0.471059	10.7448	21.1707	27.86	S	NE	NE	NE
Rv0765c	-	short chain dehydrogenase	12	10	0.684524	TRUE	-0.46856	0.0521488	-0.476113	0.0022665	-0.00755327	11.0792	21.1822	32.3083	NE	NE	NE	GD
Rv2529	-	hypothetical protein Rv2529	16	15	0.644345	TRUE	-0.293496	0.176229	-0.349692	0.0103373	-0.056196	16.8278	21.204	44.3563	NE	NE	NE	GD
Rv0938	-	ATP-dependent DNA ligase	43	33	0.627907	TRUE	-0.565794	7.67708e-07	-0.449761	1.02772e-08	0.116033	8.75648	21.2747	46.5884	NE	NE	GD	GD
Rv1350	fabG	3-ketoacyl-(acyl-carrier-protein) reductase	14	12	0.605442	TRUE	-0.404599	0.0731578	-0.481829	0.000815507	-0.0772308	12.9166	21.2827	40.5214	NE	NE	NE	GD
Rv1942c	-	hypothetical protein Rv1942c	2	2	0.583333	TRUE	-0.19727	0.773653	0.247928	0.562763	0.445198	21.1257	21.2859	23.9	S	NE	NE	NE
Rv1806	PE20	PE FAMILY PROTEIN	6	6	0.607143	TRUE	-0.496016	0.159494	-0.43602	0.0546499	0.0599959	10.3699	21.3282	14.1667	NE	NE	NE	NE
Rv1371	-	PROBABLE CONSERVED MEMBRANE PROTEIN	29	26	0.583744	TRUE	-0.435808	0.00338063	-0.586066	7.28802e-10	-0.150258	11.9862	21.3498	43.2621	NE	NE	GD	GD
Rv2736c	recX	recombination regulator RecX	7	7	0.693878	TRUE	-0.293911	0.383585	0.155665	0.489132	0.449575	16.8113	21.3549	33.3714	NE	NE	NE	NE
Rv1778c	-	hypothetical protein Rv1778c	6	6	0.619048	TRUE	-0.279992	0.450702	-0.37344	0.103195	-0.0934475	17.375	21.3578	49.7667	NE	NE	NE	NE
Rv1400c	lipI	PROBABLE LIPASE LIPH	18	16	0.657407	TRUE	-0.414002	0.0340052	-0.245979	0.0603158	0.168024	12.6292	21.3979	36.2278	NE	NE	GD	NE
Rv1513	-	hypothetical protein Rv1513	7	6	0.622449	TRUE	-0.34398	0.301474	-0.575185	0.00504517	-0.231205	14.9262	21.4077	24.3714	NE	NE	NE	GD
Rv3132c	devS	TWO COMPONENT SENSOR HISTIDINE KINASE DEVS	32	31	0.611607	TRUE	-0.391038	0.00613331	-0.348809	0.000218602	0.0422294	13.3421	21.434	26.3031	NE	NE	GD	GD
Rv0779c	-	POSSIBLE CONSERVED TRANSMEMBRANE PROTEIN	8	8	0.690476	TRUE	-0.277485	0.377923	-0.109654	0.613031	0.167831	17.4785	21.5103	26.0625	NE	NE	NE	NE
Rv1051c	-	hypothetical protein Rv1051c	8	6	0.696429	TRUE	-0.385989	0.21015	-0.242663	0.228004	0.143326	13.504	21.5596	49.8	NE	NE	NE	NE
Rv1853	ureD	Probable urease accessory protein ureD	7	5	0.683673	TRUE	-0.380034	0.251172	-0.260869	0.225008	0.119164	13.6973	21.569	59.4857	NE	NE	NE	NE
Rv2403c	lppR	PROBABLE CONSERVED LIPOPROTEIN LPPR	7	6	0.639456	TRUE	-0.365233	0.272015	0.106296	0.649171	0.471529	14.1895	21.5752	38.0857	NE	NE	NE	NE
Rv2336	-	hypothetical protein Rv2336	29	26	0.549261	TRUE	-0.396201	0.00852955	-0.644763	9.20813e-12	-0.248562	13.1785	21.6033	38.1138	NE	NE	GD	GD
Rv0578c	PE_PGRS7	PE-PGRS FAMILY PROTEIN	28	22	0.730442	TRUE	-0.584303	5.81027e-05	-0.215839	0.039537	0.368464	8.37027	21.6796	31.9429	NE	NE	GD	GD
Rv0375c	-	PROBABLE CARBON MONOXYDE DEHYDROGENASE (MEDIUM CHAIN)	8	7	0.651786	TRUE	-0.35084	0.258672	-0.297015	0.135054	0.0538243	14.6845	21.6971	41.3625	NE	NE	NE	NE
Rv1193	fadD36	acyl-CoA synthetase	21	20	0.657596	TRUE	-0.529324	0.00234768	-0.335006	0.00465351	0.194318	9.56736	21.6985	21.5524	NE	NE	GD	GD
Rv0121c	-	hypothetical protein Rv0121c	10	9	0.635714	TRUE	-0.408949	0.133274	-0.576414	0.000684672	-0.167465	12.7828	21.7463	41.3	NE	NE	NE	GD
Rv1509	-	hypothetical protein Rv1509	21	18	0.544218	TRUE	-0.393256	0.0290676	-0.33828	0.00431761	0.0549766	13.2716	21.7629	51.9333	NE	NE	GD	GD
Rv1238	sugC	PROBABLE SUGAR-TRANSPORT ATP-BINDING PROTEIN ABC TRANSPORTER SUGC	26	23	0.580586	TRUE	-0.339215	0.0367248	-0.331621	0.00172098	0.00759469	15.0964	21.7713	43	NE	NE	GD	GD
Rv2353c	PPE39	PPE FAMILY PROTEIN	25	24	0.541905	TRUE	-0.507422	0.0013465	-0.24978	0.0234441	0.257642	10.0881	21.7948	29.168	NE	NE	GD	GD
Rv1253	deaD	PROBABLE COLD-SHOCK DEAD-BOX PROTEIN A HOMOLOG DEAD (ATP-dependent RNA helicase deaD homolog)	35	30	0.606803	TRUE	-0.379635	0.00532403	-0.499472	9.94544e-09	-0.119837	13.7103	21.806	58.96	NE	NE	GD	GD
Rv1664	pks9	Probable polyketide synthase pks9	47	44	0.609929	TRUE	-0.409852	0.000315096	-0.382563	4.68322e-07	0.0272888	12.7552	21.8109	27.1106	NE	NE	GD	GD
Rv0122	-	hypothetical protein Rv0122	9	8	0.60582	TRUE	-0.391346	0.176229	-0.515418	0.0043777	-0.124072	13.3323	21.8258	39.5222	NE	NE	NE	GD
Rv2861c	mapB	methionine aminopeptidase	16	15	0.61756	TRUE	-0.44518	0.0312155	-0.262592	0.0587936	0.182588	11.7197	21.8356	23.9187	NE	NE	GD	NE
Rv1130	-	hypothetical protein Rv1130	27	25	0.621693	TRUE	-0.302535	0.0610883	-0.533987	8.47204e-08	-0.231452	16.4709	21.8502	43.3963	NE	NE	NE	GD
Rv1500	-	PROBABLE GLYCOSYLTRANSFERASE	36	28	0.503968	TRUE	-0.414176	0.00174896	-0.649383	1.62112e-14	-0.235207	12.6239	21.8543	115.008	NE	NE	GD	GD
Rv2899c	fdhD	formate dehydrogenase accessory protein	14	12	0.654762	TRUE	-0.537816	0.0134197	-0.465795	0.00120502	0.0720209	9.37242	21.8581	23.5929	NE	NE	GD	GD
Rv3679	-	PROBABLE ANION TRANSPORTER ATPASE	15	14	0.606349	TRUE	-0.403264	0.0629665	-0.346275	0.0144183	0.0569887	12.9579	21.8617	29.7267	NE	NE	NE	GD
Rv0892	-	PROBABLE MONOOXYGENASE	42	38	0.558957	TRUE	-0.447641	0.000187464	-0.549534	2.36893e-12	-0.101892	11.6506	21.9065	30.1238	NE	NE	GD	GD
Rv2898c	-	hypothetical protein Rv2898c	4	4	0.696429	TRUE	-0.45807	0.298023	-0.103758	0.741623	0.354312	11.3623	21.9066	42.575	S	NE	NE	NE
Rv1517	-	hypothetical protein Rv1517	15	12	0.639683	TRUE	-0.44975	0.0356185	-0.196523	0.178217	0.253227	11.5918	21.9445	52.2667	NE	NE	GD	NE
Rv3845	-	hypothetical protein Rv3845	5	4	0.680952	TRUE	-0.381498	0.335389	-0.171614	0.521877	0.209884	13.6495	22.0233	49.48	NE	NE	NE	NE
Rv1372	-	hypothetical protein Rv1372	19	17	0.548872	TRUE	-0.400731	0.0350851	-0.399397	0.00121988	0.00133365	13.0366	22.05	37.3579	NE	NE	GD	GD
Rv2614A	-	hypothetical protein Rv2614A	6	5	0.670635	TRUE	-0.418643	0.242278	0.0381594	0.888564	0.456803	12.4896	22.0518	36.3167	NE	NE	NE	NE
Rv0247c	-	fumarate reductase iron-sulfur subunit	13	12	0.575092	TRUE	-0.384265	0.105233	-0.575665	9.44617e-05	-0.1914	13.5596	22.0525	31.1077	NE	NE	NE	GD
Rv3345c	PE_PGRS50	PE-PGRS FAMILY PROTEIN	48	41	0.731647	TRUE	-0.488881	8.11759e-06	-0.00394755	0.965659	0.484933	10.5499	22.098	40.4146	NE	NE	GD	NE
Rv2690c	-	PROBABLE CONSERVED INTEGRAL MEMBRANE ALANINE AND VALINE AND LEUCINE RICH PROTEIN	32	30	0.616071	TRUE	-0.378393	0.00833733	-0.403064	1.518e-05	-0.0246708	13.751	22.1239	48.4375	NE	NE	GD	GD
Rv3518c	cyp142	PROBABLE CYTOCHROME P450 MONOOXYGENASE 142 CYP142	13	9	0.684982	TRUE	-0.662972	0.0027549	-0.376933	0.0129326	0.28604	6.90061	22.1418	77.6538	NE	NE	GD	GD
Rv3665c	dppB	PROBABLE DIPEPTIDE-TRANSPORT INTEGRAL MEMBRANE PROTEIN ABC TRANSPORTER DPPB	17	14	0.610644	TRUE	-0.322599	0.12079	-0.526939	4.05166e-05	-0.20434	15.7047	22.1443	36.4471	NE	NE	NE	GD
Rv2042c	-	hypothetical protein Rv2042c	15	12	0.595238	TRUE	-0.312558	0.161297	-0.330339	0.019856	-0.0177809	16.0837	22.145	47.1133	NE	NE	NE	GD
Rv3826	fadD23	acyl-CoA synthetase	50	47	0.534286	TRUE	-0.447918	3.60856e-05	-0.516458	6.77061e-13	-0.0685404	11.6429	22.1663	33.536	NE	NE	GD	GD
Rv1698	-	hypothetical protein Rv1698	14	12	0.593537	TRUE	-0.39692	0.0797403	-0.304184	0.0398774	0.0927368	13.1559	22.1702	41.5786	NE	NE	NE	GD
Rv1696	recN	PROBABLE DNA REPAIR PROTEIN RECN (RECOMBINATION PROTEIN N)	22	20	0.655844	TRUE	-0.399964	0.0227335	-0.392756	0.000598461	0.00720726	13.0605	22.1873	33.9955	NE	NE	GD	GD
Rv3300c	-	hypothetical protein Rv3300c	11	8	0.645022	TRUE	-0.455822	0.0735434	-0.337166	0.0434207	0.118656	11.4239	22.2239	50.7	NE	NE	NE	GD
Rv3426	PPE58	PPE FAMILY PROTEIN	25	24	0.526667	TRUE	-0.398307	0.0146062	-0.557178	8.07438e-08	-0.158871	13.1123	22.282	28.548	NE	NE	GD	GD
Rv3559c	-	short chain dehydrogenase	8	7	0.627976	TRUE	-0.31502	0.311088	-0.289305	0.146607	0.0257149	15.99	22.3008	45.9625	NE	NE	NE	NE
Rv1531	-	hypothetical protein Rv1531	8	7	0.574405	TRUE	-0.278342	0.376663	-0.399846	0.0412889	-0.121504	17.4431	22.322	48.8	NE	NE	NE	GD
Rv2112c	-	hypothetical protein Rv2112c	33	33	0.640693	TRUE	-0.329623	0.0213587	-0.450463	6.50133e-07	-0.12084	15.4447	22.3303	23.3879	U	NE	GD	GD
Rv2922A	acyP	PROBABLE ACYLPHOSPHATASE ACYP (ACYLPHOSPHATE PHOSPHOHYDROLASE)	2	2	0.666667	TRUE	-0.186398	0.787981	0.34948	0.399371	0.535878	21.6739	22.4108	27.05	S	NE	NE	NE
Rv0374c	-	PROBABLE CARBON MONOXYDE DEHYDROGENASE (SMALL CHAIN)	6	6	0.646825	TRUE	-0.225479	0.551199	-0.122018	0.627725	0.103461	19.7656	22.4241	35.6	NE	NE	NE	NE
Rv2832c	ugpC	PROBABLE Sn-GLYCEROL-3-PHOSPHATE TRANSPORT ATP-BINDING PROTEIN ABC TRANSPORTER UGPC	9	8	0.645503	TRUE	-0.425054	0.139078	-0.34533	0.062558	0.0797239	12.2993	22.4401	19.7556	NE	NE	NE	NE
Rv3392c	cmaA1	CYCLOPROPANE-FATTY-ACYL-PHOSPHOLIPID SYNTHASE 1 CMAA1 (CYCLOPROPANE FATTY ACID SYNTHASE) (CFA SYNTHASE) (CYCLOPROPANE MYCOLIC ACID SYNTHASE 1)	13	12	0.569597	TRUE	-0.338173	0.158121	-0.509912	0.000615169	-0.171739	15.1339	22.4765	38.7462	NE	NE	NE	GD
Rv2758c	-	hypothetical protein Rv2758c	5	5	0.514286	TRUE	-0.334632	0.404505	-0.713258	0.00346163	-0.378627	15.2619	22.623	27.6	S	NE	NE	GD
Rv1312	-	CONSERVED HYPOTHETICAL SECRETED PROTEIN	10	10	0.664286	TRUE	-0.447026	0.097645	-0.494134	0.00402348	-0.0471081	11.6678	22.6513	22.01	NE	NE	NE	GD
Rv2013	-	POSSIBLE TRANSPOSASE	3	3	0.698413	TRUE	-0.204523	0.707893	0.153603	0.667648	0.358126	20.7675	22.7489	30.8667	NE	NE	NE	NE
Rv3702c	-	hypothetical protein Rv3702c	8	8	0.642857	TRUE	-0.303169	0.332653	-0.365515	0.0629187	-0.0623457	16.4461	22.7816	51.625	NE	NE	NE	NE
Rv2837c	-	hypothetical protein Rv2837c	14	14	0.692177	TRUE	-0.392947	0.0830615	-0.330079	0.025016	0.0628675	13.2814	22.7878	19.7143	NE	NE	NE	GD
Rv2304c	-	hypothetical protein Rv2304c	1	1	0.642857	TRUE	-0.164884	0.869201	0.239812	0.701264	0.404696	22.8	22.8	22.8	S	Uncertain	NE	NE
Rv3000	-	POSSIBLE CONSERVED TRANSMEMBRANE PROTEIN	8	7	0.636905	TRUE	-0.352983	0.255341	-0.416426	0.033181	-0.0634427	14.6097	22.8043	35.575	NE	NE	NE	GD
Rv3004	cfp6	LOW MOLECULAR WEIGHT PROTEIN ANTIGEN 6 (CFP-6)	4	3	0.690476	TRUE	-0.373186	0.405791	0.114908	0.713336	0.488093	13.9229	22.8053	51.025	NE	NE	NE	NE
Rv0782	ptrBb	PROBABLE PROTEASE II PTRBB	46	40	0.595756	TRUE	-0.421167	0.00024017	-0.502153	2.2414e-11	-0.0809857	12.4143	22.8128	44.6739	NE	NE	GD	GD
Rv2567	-	CONSERVED HYPOTHETICAL ALANINE AND LEUCINE RICH PROTEIN	39	31	0.651404	TRUE	-0.406912	0.00132934	-0.404633	1.26217e-06	0.00227912	12.8453	22.847	48.2795	NE	NE	GD	GD
Rv3875	esxA	6 KDA EARLY SECRETORY ANTIGENIC TARGET ESXA (ESAT-6)	5	4	0.633333	TRUE	-0.515418	0.183163	0.0980323	0.726872	0.613451	9.89492	22.8964	78.36	NE	NE	NE	NE
Rv3739c	PPE67	PPE FAMILY PROTEIN	7	6	0.578231	TRUE	-0.281482	0.407003	-0.831169	3.33776e-05	-0.549687	17.3138	22.9542	228.114	NE	GD	NE	GD
Rv3361c	-	hypothetical protein Rv3361c	6	5	0.674603	TRUE	-0.267995	0.471892	-0.0239362	0.930527	0.244059	17.8757	22.9644	41.4333	NE	NE	NE	NE
Rv3693	-	POSSIBLE CONSERVED MEMBRANE PROTEIN	17	14	0.64986	TRUE	-0.410842	0.0413513	-0.260917	0.0530449	0.149925	12.7251	23.0184	35.7941	NE	NE	GD	NE
Rv3101c	ftsX	PUTATIVE CELL DIVISION PROTEIN FTSX (SEPTATION COMPONENT-TRANSPORT INTEGRAL MEMBRANE PROTEIN ABC TRANSPORTER)	19	16	0.590226	TRUE	-0.328244	0.0933774	-0.44454	0.000289979	-0.116296	15.4954	23.0407	49.7895	NE	NE	NE	GD
Rv3530c	-	short chain dehydrogenase	18	17	0.587302	TRUE	-0.349898	0.0799008	-0.644304	1.36232e-07	-0.294406	14.7174	23.0702	55.1278	NE	NE	NE	GD
Rv0112	gca	POSSIBLE GDP-MANNOSE 4,6-DEHYDRATASE GCA (GDP-D-MANNOSE DEHYDRATASE)	31	31	0.563748	TRUE	-0.308584	0.0382128	-0.469878	5.06105e-07	-0.161295	16.2361	23.1589	40.671	U	NE	GD	GD
Rv0504c	-	hypothetical protein Rv0504c	9	9	0.597884	TRUE	-0.388012	0.179046	-0.37224	0.0438656	0.0157713	13.4389	23.1608	53.8667	NE	NE	NE	GD
Rv1514c	-	hypothetical protein Rv1514c	19	16	0.62782	TRUE	-0.364805	0.0577929	-0.333588	0.00750083	0.0312165	14.204	23.1839	45.3158	NE	NE	NE	GD
Rv2319c	-	hypothetical protein Rv2319c	20	17	0.645238	TRUE	-0.422343	0.0216444	-0.387424	0.00129343	0.0349192	12.3794	23.2082	41.415	NE	NE	GD	GD
Rv3556c	fadA6	acetyl-CoA acetyltransferase	16	15	0.647321	TRUE	-0.435154	0.0357133	-0.126561	0.387456	0.308592	12.0051	23.2243	44.6375	NE	NE	GD	NE
Rv2496c	pdhB	PROBABLE PYRUVATE DEHYDROGENASE E1 COMPONENT (BETA SUBUNIT) PDHB (PYRUVATE DECARBOXYLASE) (PYRUVATE DEHYDROGENASE) (PYRUVIC DEHYDROGENASE)	24	20	0.637897	TRUE	-0.422427	0.0109792	-0.184487	0.106759	0.23794	12.3769	23.3179	38.1583	NE	NE	GD	NE
Rv1450c	PE_PGRS27	PE-PGRS FAMILY PROTEIN	33	28	0.751082	TRUE	-0.525456	9.17228e-05	-0.0368443	0.737306	0.488612	9.65742	23.3298	79.9545	NE	NE	GD	NE
Rv0786c	-	hypothetical protein Rv0786c	12	10	0.625	TRUE	-0.36542	0.141894	-0.445851	0.00440558	-0.0804307	14.1831	23.3562	51.125	NE	NE	NE	GD
Rv3447c	-	PROBABLE CONSERVED MEMBRANE PROTEIN	46	37	0.635093	TRUE	-0.46957	3.19999e-05	-0.427992	1.80942e-08	0.0415783	11.0523	23.3877	39.9522	NE	NE	GD	GD
Rv0599c	-	hypothetical protein Rv0599c	6	6	0.611111	TRUE	-0.262929	0.479508	0.0959926	0.706467	0.358922	18.0913	23.4386	35.4333	NE	NE	NE	NE
Rv3313c	add	adenosine deaminase	13	12	0.604396	TRUE	-0.313239	0.193708	-0.27964	0.0700234	0.0335989	16.0577	23.5289	30.0538	NE	NE	NE	NE
Rv0400c	fadE7	ACYL-CoA DEHYDROGENASE FADE7	11	10	0.666667	TRUE	-0.365254	0.160943	-0.134188	0.451173	0.231066	14.1888	23.5914	46.4455	NE	NE	NE	NE
Rv0082	-	PROBABLE OXIDOREDUCTASE	7	5	0.744898	TRUE	-0.517851	0.109426	-0.197118	0.371354	0.320732	9.83687	23.738	39.0429	NE	NE	NE	NE
Rv3397c	phyA	PROBABLE PHYTOENE SYNTHASE PHYA	20	17	0.605952	TRUE	-0.305176	0.110978	-0.338194	0.00541952	-0.0330183	16.368	23.764	46.995	NE	NE	NE	GD
Rv1099c	glpX	fructose 1,6-bisphosphatase II	14	13	0.632653	TRUE	-0.359489	0.116241	-0.377303	0.00964092	-0.0178147	14.3851	23.8016	30.4143	NE	NE	NE	GD
Rv0998	-	hypothetical protein Rv0998	13	11	0.630037	TRUE	-0.497369	0.0299061	-0.193829	0.219129	0.30354	10.336	23.8867	44.2769	NE	NE	GD	NE
Rv3127	-	hypothetical protein Rv3127	18	16	0.60582	TRUE	-0.320421	0.112317	-0.376981	0.00317915	-0.0565602	15.7861	23.9013	43.4167	NE	NE	NE	GD
Rv2231c	cobC	hypothetical protein Rv2231c	16	15	0.638393	TRUE	-0.291152	0.178962	-0.331911	0.0155709	-0.0407589	16.9216	23.92	32.9	NE	NE	NE	GD
Rv0585c	-	PROBABLE CONSERVED INTEGRAL MEMBRANE PROTEIN	42	37	0.618481	TRUE	-0.412068	0.000671355	-0.41306	2.54144e-07	-0.000992615	12.6878	23.9466	47.7524	NE	NE	GD	GD
Rv1588c	-	Partial REP13E12 repeat protein	11	8	0.627706	TRUE	-0.307238	0.245216	0.0139713	0.944418	0.321209	16.2881	24.0694	72.3909	NE	NE	NE	NE
Rv2791c	-	PROBABLE TRANSPOSASE	17	15	0.648459	TRUE	-0.315577	0.130251	-0.285148	0.0335263	0.0304289	15.9688	24.1369	35.1941	NE	NE	NE	GD
Rv0850	-	PUTATIVE TRANSPOSASE (FRAGMENT)	9	8	0.60582	TRUE	-0.34199	0.242084	0.0624218	0.764841	0.404412	14.9971	24.1572	34.7222	NE	NE	NE	NE
Rv1260	-	hypothetical protein Rv1260	28	24	0.604592	TRUE	-0.409448	0.00749077	-0.296694	0.00380749	0.112753	12.7676	24.17	47.3571	NE	NE	GD	GD
Rv1441c	PE_PGRS26	PE-PGRS FAMILY PROTEIN	18	17	0.723545	TRUE	-0.394641	0.0441184	-0.0641678	0.660297	0.330473	13.2277	24.2395	53.3556	NE	NE	GD	NE
Rv1582c	-	Probable phiRv1 phage protein	33	29	0.61039	TRUE	-0.398417	0.00439384	-0.277219	0.00332827	0.121199	13.1089	24.2609	46.2879	NE	NE	GD	GD
Rv1432	-	PROBABLE DEHYDROGENASE	16	15	0.684524	TRUE	-0.366656	0.0839785	-0.385948	0.00440093	-0.0192926	14.1414	24.2833	26.625	NE	NE	NE	GD
Rv2003c	-	hypothetical protein Rv2003c	14	13	0.692177	TRUE	-0.321834	0.163707	-0.279458	0.0600614	0.0423752	15.7333	24.2885	32.7357	NE	NE	NE	NE
Rv0078	-	PROBABLE TRANSCRIPTIONAL REGULATORY PROTEIN	10	10	0.614286	TRUE	-0.381806	0.162303	-0.252747	0.15661	0.129059	13.6395	24.305	26.58	NE	NE	NE	NE
Rv3377c	-	POSSIBLE CYCLASE	58	53	0.522167	TRUE	-0.300455	0.00442072	-0.510272	1.79266e-14	-0.209817	16.5524	24.3207	66.9017	NE	NE	GD	GD
Rv2522c	-	hypothetical protein Rv2522c	20	17	0.689286	TRUE	-0.304938	0.111164	-0.181749	0.149414	0.123189	16.3772	24.3677	42.35	NE	NE	NE	NE
Rv0629c	recD	PROBABLE EXONUCLEASE V (ALPHA CHAIN) RECD (EXODEOXYRIBONUCLEASE V ALPHA CHAIN) (EXODEOXYRIBONUCLEASE V POLYPEPTIDE)	16	13	0.677083	TRUE	-0.389846	0.063438	-0.217069	0.1216	0.172777	13.3801	24.5611	36.6875	U	NE	NE	NE
Rv2420c	-	hypothetical protein Rv2420c	4	4	0.630952	TRUE	-0.316813	0.486186	0.284442	0.326442	0.601255	15.922	24.5706	18.625	NE	NE	NE	NE
Rv0066c	icd2	PROBABLE ISOCITRATE DEHYDROGENASE	38	33	0.622807	TRUE	-0.378536	0.00360132	-0.424504	4.89144e-07	-0.0459683	13.7464	24.6379	39.7158	NE	NE	GD	GD
Rv0109	PE_PGRS1	PE-PGRS FAMILY PROTEIN	28	24	0.707483	TRUE	-0.42099	0.00574465	0.0649729	0.571848	0.485963	12.4196	24.6589	53.6857	NE	NE	GD	NE
Rv3155	nuoK	NADH dehydrogenase subunit K	6	5	0.527778	TRUE	-0.415776	0.245299	-0.404971	0.0753188	0.0108043	12.5757	24.679	37.5833	NE	NE	NE	NE
Rv3113	-	POSSIBLE PHOSPHATASE	8	7	0.553571	TRUE	-0.329	0.290467	-0.341772	0.0844817	-0.0127717	15.4676	24.7081	33.475	NE	NE	NE	NE
Rv0766c	cyp123	PROBABLE CYTOCHROME P450 123 CYP123	26	23	0.592491	TRUE	-0.26654	0.112334	-0.253554	0.0186712	0.0129865	17.9374	24.7313	40.3731	NE	NE	NE	GD
Rv2756c	hsdM	POSSIBLE TYPE I RESTRICTION/MODIFICATION SYSTEM DNA METHYLASE HSDM (M PROTEIN) (DNA METHYLTRANSFERASE)	37	34	0.599743	TRUE	-0.274867	0.0445987	-0.553501	4.1018e-11	-0.278634	17.5872	24.7994	46.5865	NE	NE	GD	GD
Rv3593	lpqF	PROBABLE CONSERVED LIPOPROTEIN LPQF	20	18	0.613095	TRUE	-0.35946	0.0549201	-0.422871	0.000414297	-0.0634118	14.3861	24.8298	52.225	NE	NE	NE	GD
Rv0879c	-	POSSIBLE CONSERVED TRANSMEMBRANE PROTEIN	4	3	0.60119	TRUE	-0.318509	0.484076	-0.273178	0.347588	0.045331	15.858	24.9102	45.475	NE	NE	NE	NE
Rv2087	-	hypothetical protein Rv2087	6	6	0.646825	TRUE	-0.445764	0.210145	-0.325316	0.157543	0.120448	11.7033	24.9437	19.7833	NE	NE	NE	NE
Rv2757c	-	hypothetical protein Rv2757c	8	8	0.613095	TRUE	-0.218334	0.498696	-0.18003	0.383943	0.0383035	20.1018	24.9546	22.1375	NE	NE	NE	NE
Rv1028A	kdpF	Probable membrane protein kdpF	3	3	0.626984	TRUE	-0.183802	0.739238	-0.202457	0.562763	-0.018655	21.8068	24.9711	26.2667	S	NE	NE	NE
Rv0746	PE_PGRS9	PE-PGRS FAMILY PROTEIN	15	13	0.779365	TRUE	-0.455724	0.0329981	-0.0695588	0.663668	0.386166	11.4266	24.9819	35.8867	NE	NE	GD	NE
Rv0539	-	PROBABLE DOLICHYL-PHOSPHATE SUGAR SYNTHASE (DOLICHOL-PHOSPHATE SUGAR SYNTHETASE) (DOLICHOL-PHOSPHATE SUGAR TRANSFERASE) (SUGAR PHOSPHORYLDOLICHOL SYNTHASE)	6	5	0.694444	TRUE	-0.403557	0.260386	0.114683	0.649618	0.51824	12.9488	24.982	75.6333	NE	NE	NE	NE
Rv0862c	-	hypothetical protein Rv0862c	30	25	0.649206	TRUE	-0.414842	0.00472018	-0.386866	6.4997e-05	0.0279764	12.6038	25.0069	43.19	NE	NE	GD	GD
Rv1159A	phhB	pterin-4-alpha-carbinolamine dehydratase	13	11	0.57326	TRUE	-0.349429	0.143956	-0.195043	0.21663	0.154385	14.7339	25.0352	38.2077	NE	NE	NE	NE
Rv2985	mutT1	POSSIBLE HYDROLASE MUTT1	16	15	0.642857	TRUE	-0.289761	0.181295	-0.315429	0.0217686	-0.0256686	16.9775	25.0425	40.325	NE	NE	NE	GD
Rv1237	sugB	PROBABLE SUGAR-TRANSPORT INTEGRAL MEMBRANE PROTEIN ABC TRANSPORTER SUGB	13	12	0.6337	TRUE	-0.306122	0.204792	-0.293772	0.0568873	0.0123504	16.3313	25.1221	42.3231	NE	NE	NE	NE
Rv2734	-	hypothetical protein Rv2734	20	19	0.555952	TRUE	-0.272063	0.158852	-0.284014	0.0208393	-0.0119507	17.7044	25.14	74.03	NE	NE	NE	GD
Rv1050	-	PROBABLE OXIDOREDUCTASE	12	11	0.654762	TRUE	-0.249837	0.326885	-0.00469087	0.980725	0.245146	18.6603	25.1454	45.6583	NE	NE	NE	NE
Rv1687c	-	PROBABLE CONSERVED ATP-BINDING PROTEIN ABC TRANSPORTER	12	10	0.605159	TRUE	-0.291395	0.249082	-0.368854	0.0200687	-0.0774583	16.9118	25.1788	52.6167	NE	NE	NE	GD
Rv1929c	-	hypothetical protein Rv1929c	9	8	0.611111	TRUE	-0.307937	0.294377	-0.306788	0.100698	0.00114903	16.2611	25.2472	45.8111	NE	NE	NE	NE
Rv3270	ctpC	PROBABLE METAL CATION-TRANSPORTING P-TYPE ATPASE C CTPC	17	14	0.644258	TRUE	-0.412032	0.0406668	-0.1751	0.203086	0.236932	12.6889	25.3378	39.5647	NE	NE	GD	NE
Rv2008c	-	hypothetical protein Rv2008c	29	25	0.596059	TRUE	-0.383024	0.0112093	-0.252521	0.0130016	0.130503	13.5999	25.361	36.6345	NE	NE	GD	GD
Rv3663c	dppD	PROBABLE DIPEPTIDE-TRANSPORT ATP-BINDING PROTEIN ABC TRANSPORTER DPPD	25	23	0.654286	TRUE	-0.393898	0.0159182	-0.351517	0.00107694	0.0423808	13.2512	25.3646	34.096	NE	NE	GD	GD
Rv3841	bfrB	POSSIBLE BACTERIOFERRITIN BFRB	11	10	0.487013	TRUE	-0.250562	0.348407	-0.406151	0.0141561	-0.155589	18.6284	25.3688	57.7545	NE	NE	NE	GD
Rv2055c	rpsR	30S ribosomal protein S18	3	3	0.626984	TRUE	-0.247873	0.645544	0.165567	0.642715	0.413441	18.7471	25.3878	47.2	NE	GA	NE	NE
Rv1507A	-	hypothetical protein Rv1507A	18	14	0.513228	TRUE	-0.36081	0.0692872	-0.528288	2.33525e-05	-0.167478	14.3399	25.4001	57.9278	NE	NE	NE	GD
Rv2173	idsA2	PROBABLE GERANYLGERANYL PYROPHOSPHATE SYNTHETASE IDSA2 (GGPPSASE) (GGPP SYNTHETASE) (GERANYLGERANYL DIPHOSPHATE SYNTHASE)	19	16	0.646617	TRUE	-0.32238	0.100188	-0.296275	0.0186712	0.0261046	15.7129	25.4486	31.5842	NE	NE	NE	GD
Rv0050	ponA1	PROBABLE BIFUNCTIONAL PENICILLIN-BINDING PROTEIN 1A/1B PONA1 (MUREIN POLYMERASE) (PBP1): PENICILLIN-INSENSITIVE TRANSGLYCOSYLASE (PEPTIDOGLYCAN TGASE) + PENICILLIN-SENSITIVE TRANSPEPTIDASE (DD-TRANSPEPTIDASE)	37	35	0.615187	TRUE	-0.257681	0.0619608	-0.336815	0.000119128	-0.0791339	18.3174	25.5424	31.8027	NE	NE	NE	GD
Rv2887	-	PROBABLE TRANSCRIPTIONAL REGULATORY PROTEIN	9	8	0.674603	TRUE	-0.250809	0.401587	-0.024246	0.913708	0.226563	18.6175	25.649	38.9667	NE	NE	NE	NE
Rv1530	adh	Probable alcohol dehydrogenase adh	26	25	0.650183	TRUE	-0.309276	0.0601964	-0.203291	0.0624121	0.105985	16.2095	25.6748	36.0269	NE	NE	NE	NE
Rv2383c	mbtB	PHENYLOXAZOLINE SYNTHASE MBTB (PHENYLOXAZOLINE SYNTHETASE)	51	45	0.651727	TRUE	-0.365998	0.000901209	-0.220182	0.0037635	0.145816	14.1636	25.6804	46.1471	NE	NE	GD	GD
Rv3540c	ltp2	lipid-transfer protein	19	17	0.607769	TRUE	-0.341012	0.0794521	-0.269566	0.0335263	0.0714462	15.032	25.8117	32.1474	NE	NE	NE	GD
Rv1679	fadE16	POSSIBLE ACYL-CoA DEHYDROGENASE FADE16	11	9	0.668831	TRUE	-0.338796	0.196333	-0.381085	0.0213771	-0.0422889	15.1115	25.8218	30.4091	NE	NE	NE	GD
Rv1180	pks3	PROBABLE POLYKETIDE BETA-KETOACYL SYNTHASE PKS3	26	24	0.636447	TRUE	-0.365968	0.0235019	-0.286845	0.00716745	0.0791232	14.1646	25.915	31.5423	NE	NE	GD	GD
Rv0401	-	PROBABLE CONSERVED TRANSMEMBRANE PROTEIN	3	3	0.634921	TRUE	-0.33662	0.525503	0.0412556	0.91503	0.377876	15.1899	25.9795	48.5333	S	NE	NE	NE
Rv0244c	fadE5	PROBABLE ACYL-CoA DEHYDROGENASE FADE5	23	23	0.639752	TRUE	-0.264887	0.140341	-0.352617	0.00172565	-0.0877294	18.0077	26.076	25.513	U	NE	NE	GD
Rv3020c	esxS	ESAT-6 LIKE PROTEIN ESXS	9	8	0.587302	TRUE	-0.427178	0.137157	-0.592172	0.000953409	-0.164994	12.2368	26.1443	83.2667	NE	NE	NE	GD
Rv2752c	-	hypothetical protein Rv2752c	20	20	0.622619	TRUE	-0.348239	0.0637859	-0.385579	0.00135621	-0.0373395	14.7757	26.1712	30.295	NE	NE	NE	GD
Rv2048c	pks12	Probable polyketide synthase pks12	149	136	0.644295	TRUE	-0.37814	3.20483e-10	-0.320038	1.13893e-14	0.0581014	13.7594	26.1712	35.6362	NE	NE	GD	GD
Rv2894c	xerC	site-specific tyrosine recombinase XerC	13	11	0.672161	TRUE	-0.392872	0.097004	-0.230304	0.140026	0.162568	13.2838	26.1769	27.5231	NE	NE	NE	NE
Rv3590c	PE_PGRS58	PE-PGRS FAMILY PROTEIN	22	21	0.71645	TRUE	-0.330341	0.065535	0.117128	0.344847	0.447469	15.4184	26.2317	29.8409	NE	NE	NE	NE
Rv2761c	hsdS	POSSIBLE TYPE I RESTRICTION/MODIFICATION SYSTEM SPECIFICITY DETERMINANT HSDS (S PROTEIN)	26	21	0.59707	TRUE	-0.405144	0.0110594	-0.268441	0.0123084	0.136704	12.8997	26.2702	53.4769	NE	NE	GD	GD
Rv0734	mapA	methionine aminopeptidase	10	8	0.669048	TRUE	-0.475117	0.0754682	0.110862	0.562763	0.585979	10.9057	26.3338	84.1	NE	NE	NE	NE
Rv1272c	-	PROBABLE DRUGS-TRANSPORT TRANSMEMBRANE ATP-BINDING PROTEIN ABC TRANSPORTER	31	25	0.636713	TRUE	-0.311275	0.0365076	-0.387415	4.65534e-05	-0.0761404	16.1328	26.3425	49.8387	NE	NE	GD	GD
Rv2879c	-	hypothetical protein Rv2879c	4	4	0.642857	TRUE	-0.118355	0.808143	-0.0317356	0.923968	0.0866195	25.4349	26.365	28.2	NE	NE	NE	NE
Rv0327c	cyp135A1	POSSIBLE CYTOCHROME P450 135A1 CYP135A1	25	20	0.605714	TRUE	-0.345397	0.0370338	-0.226621	0.041069	0.118776	14.876	26.4005	74.28	NE	NE	GD	GD
Rv0486	-	MANNOSYLTRANSFERASE	13	13	0.67033	TRUE	-0.245947	0.31388	-0.35647	0.0192697	-0.110522	18.8327	26.4224	30.1077	NE	NE	NE	GD
Rv1674c	-	PROBABLE TRANSCRIPTIONAL REGULATORY PROTEIN	10	9	0.614286	TRUE	-0.168263	0.564863	-0.572729	0.000742857	-0.404466	22.6194	26.6379	81.66	NE	NE	NE	GD
Rv3671c	-	POSSIBLE MEMBRANE-ASSOCIATED SERINE PROTEASE	15	14	0.639683	TRUE	-0.367532	0.0950838	-0.256814	0.0744346	0.110718	14.1119	26.6505	27.1	NE	NE	NE	NE
Rv2208	cobS	cobalamin synthase	10	9	0.692857	TRUE	-0.282478	0.310123	0.105449	0.584686	0.387927	17.273	26.7151	53.54	NE	NE	NE	NE
Rv1759c	wag22	PE-PGRS FAMILY PROTEIN	27	23	0.748677	TRUE	-0.364804	0.021197	-0.00424542	0.972712	0.360558	14.204	26.7218	55.2556	NE	NE	GD	NE
Rv1173	fbiC	FO synthase	44	40	0.628247	TRUE	-0.333176	0.00619269	-0.397276	4.02769e-07	-0.0641001	15.3148	26.7415	44.5455	NE	NE	GD	GD
Rv1443c	-	hypothetical protein Rv1443c	3	3	0.634921	TRUE	-0.177127	0.748262	-0.169254	0.635026	0.00787328	22.1523	26.7603	22.8	S	NE	NE	NE
Rv2436	rbsK	RIBOKINASE RBSK	12	10	0.676587	TRUE	-0.452271	0.0619608	-0.32662	0.0412106	0.125651	11.5218	26.8347	42.0333	NE	NE	NE	GD
Rv2089c	pepE	Probable dipeptidase PepE	22	21	0.637446	TRUE	-0.255577	0.166337	-0.269826	0.0212923	-0.0142496	18.4087	26.8353	38.0273	NE	NE	NE	GD
Rv2028c	-	hypothetical protein Rv2028c	13	10	0.67033	TRUE	-0.37161	0.117792	0.0687491	0.690301	0.440359	13.9754	26.8404	74.4538	NE	NE	NE	NE
Rv3508	PE_PGRS54	PE-PGRS FAMILY PROTEIN	38	35	0.752506	TRUE	-0.459258	0.000276352	0.132438	0.148192	0.591696	11.3299	26.9122	56.8316	NE	NE	GD	NE
Rv0275c	-	POSSIBLE TRANSCRIPTIONAL REGULATORY PROTEIN (POSSIBLY TETR-FAMILY)	9	7	0.640212	TRUE	-0.402669	0.162157	-0.131126	0.510092	0.271543	12.9763	26.9508	46.8	NE	NE	NE	NE
Rv3724A	cut5a	PROBABLE CUTINASE PRECURSOR	1	1	0.619048	TRUE	-0.0929068	0.927642	0.0647383	0.922353	0.157645	27	27	27	NE	NE	NE	NE
Rv1396c	PE_PGRS25	PE-PGRS FAMILY PROTEIN	13	11	0.752747	TRUE	-0.325171	0.176669	-0.0548637	0.753715	0.270308	15.609	27.0465	94.0923	NE	NE	NE	NE
Rv1773c	-	PROBABLE TRANSCRIPTIONAL REGULATORY PROTEIN	11	9	0.634199	TRUE	-0.243461	0.362879	-0.0251149	0.900746	0.218347	18.9437	27.1755	45.6818	NE	NE	NE	NE
Rv0086	hycQ	POSSIBLE HYDROGENASE HYCQ	15	14	0.660317	TRUE	-0.215854	0.345636	-0.125638	0.407064	0.0902161	20.2198	27.1954	46.8667	NE	NE	NE	NE
Rv0278c	PE_PGRS3	PE-PGRS FAMILY PROTEIN	27	23	0.722222	TRUE	-0.442917	0.00413989	-0.0806743	0.481702	0.362243	11.7835	27.2416	43.9667	NE	NE	GD	NE
Rv0273c	-	POSSIBLE TRANSCRIPTIONAL REGULATORY PROTEIN	17	16	0.553221	TRUE	-0.24912	0.241606	-0.459991	0.000400404	-0.210871	18.692	27.2597	67.4471	NE	NE	NE	GD
Rv1278	-	hypothetical protein Rv1278	28	26	0.663265	TRUE	-0.404286	0.0083495	-0.271189	0.00839392	0.133097	12.9262	27.2724	40.8536	NE	NE	GD	GD
Rv0904c	accD3	PUTATIVE ACETYL-COENZYME A CARBOXYLASE CARBOXYL TRANSFERASE (SUBUNIT BETA) ACCD3 (ACCASE BETA CHAIN)	25	23	0.67619	TRUE	-0.306197	0.0692872	-0.157485	0.162508	0.148712	16.3284	27.2773	32.332	NE	NE	NE	NE
Rv3242c	-	hypothetical protein Rv3242c	4	4	0.714286	TRUE	-0.150811	0.75286	0.199868	0.502304	0.350679	23.5674	27.28	39.625	NE	GA	NE	NE
Rv3362c	-	PROBABLE ATP/GTP-BINDING PROTEIN	6	5	0.634921	TRUE	-0.407167	0.255929	-0.242073	0.304412	0.165093	12.8375	27.2823	40.6667	NE	NE	NE	NE
Rv2315c	-	hypothetical protein Rv2315c	33	30	0.62482	TRUE	-0.255359	0.0839785	-0.267294	0.0046678	-0.011935	18.4182	27.2828	58.5061	NE	NE	NE	GD
Rv2949c	-	hypothetical protein Rv2949c	22	22	0.522727	TRUE	-0.274453	0.135353	-0.316463	0.0065191	-0.0420103	17.6045	27.3042	33.7409	U	NE	NE	GD
Rv3564	fadE33	PROBABLE ACYL-CoA DEHYDROGENASE FADE33	12	11	0.662698	TRUE	-0.312497	0.214185	-0.440534	0.00492426	-0.128038	16.086	27.3265	56.675	NE	NE	NE	GD
Rv1690	lprJ	PROBABLE LIPOPROTEIN LPRJ	8	8	0.574405	TRUE	-0.31968	0.30401	-0.323184	0.103125	-0.00350411	15.814	27.3821	31.125	NE	NE	NE	NE
Rv1340	rph	ribonuclease PH	13	12	0.637363	TRUE	-0.304592	0.207202	-0.185307	0.242489	0.119285	16.3907	27.392	29.6154	NE	NE	NE	NE
Rv0380c	-	POSSIBLE RNA METHYLTRANSFERASE (RNA METHYLASE)	11	11	0.668831	TRUE	-0.163341	0.558221	0.199218	0.248436	0.362559	22.8829	27.4752	34.3545	NE	NE	NE	NE
Rv0241c	-	hypothetical protein Rv0241c	17	16	0.670868	TRUE	-0.298245	0.154891	-0.0897231	0.53843	0.208522	16.6394	27.5208	58.8941	NE	NE	NE	NE
Rv1818c	PE_PGRS33	PE-PGRS FAMILY PROTEIN	17	15	0.754902	TRUE	-0.346815	0.093528	-0.0108067	0.946112	0.336008	14.8259	27.5853	44.2765	NE	NE	NE	NE
Rv3577	-	hypothetical protein Rv3577	14	13	0.671769	TRUE	-0.354493	0.12167	-0.125482	0.42485	0.22901	14.5573	27.6581	27.4357	NE	NE	NE	NE
Rv0495c	-	hypothetical protein Rv0495c	14	14	0.642857	TRUE	-0.131255	0.598705	-0.35312	0.0159511	-0.221865	24.6759	27.7084	45.9214	NE	NE	NE	GD
Rv3651	-	hypothetical protein Rv3651	14	13	0.622449	TRUE	-0.248901	0.290091	-0.337377	0.0217979	-0.0884768	18.7017	27.7856	38.1429	NE	NE	NE	GD
Rv1939	-	PROBABLE OXIDOREDUCTASE	5	5	0.661905	TRUE	-0.369263	0.352128	-0.111439	0.688502	0.257824	14.0538	27.8488	22.72	NE	NE	NE	NE
Rv2282c	-	Probable transcription regulator (lysR family)	14	13	0.646259	TRUE	-0.296157	0.203002	-0.185973	0.221712	0.110183	16.722	27.8562	36.5429	NE	NE	NE	NE
Rv1501	-	hypothetical protein Rv1501	34	31	0.510504	TRUE	-0.230093	0.117478	-0.466576	1.69714e-07	-0.236483	19.5515	27.8704	41.8059	NE	NE	NE	GD
Rv3555c	-	hypothetical protein Rv3555c	12	11	0.65873	TRUE	-0.25232	0.321605	-0.0348686	0.851822	0.217451	18.5511	27.9061	37.5083	NE	NE	NE	NE
Rv1560	-	hypothetical protein Rv1560	3	3	0.603175	TRUE	-0.279285	0.603905	-0.654938	0.0405697	-0.375653	17.4042	27.9102	18.9667	S	NE	NE	GD
Rv1346	fadE14	POSSIBLE ACYL-CoA DEHYDROGENASE FADE14	13	11	0.624542	TRUE	-0.320254	0.182439	-0.16436	0.304518	0.155893	15.7924	27.9258	44	NE	NE	NE	NE
Rv3649	-	PROBABLE HELICASE	33	27	0.638528	TRUE	-0.33952	0.0171979	-0.350594	0.000160726	-0.0110742	15.0855	28.0297	43.003	NE	NE	GD	GD
Rv0263c	-	hypothetical protein Rv0263c	17	15	0.666667	TRUE	-0.418112	0.0373398	-0.2986	0.0253351	0.119512	12.5055	28.0504	35.9588	NE	NE	GD	GD
Rv2630	-	hypothetical protein Rv2630	10	9	0.642857	TRUE	-0.260757	0.352801	-0.189893	0.297582	0.0708642	18.1846	28.0942	61.78	NE	NE	NE	NE
Rv1420	uvrC	excinuclease ABC subunit C	29	25	0.631363	TRUE	-0.320885	0.0369577	-0.260923	0.0100252	0.0599626	15.7688	28.1299	47.4897	NE	NE	GD	GD
Rv3093c	-	HYPOTHETICAL OXIDOREDUCTASE	17	14	0.67507	TRUE	-0.332928	0.10886	-0.0141363	0.930678	0.318792	15.3238	28.1301	46.8	NE	NE	NE	NE
Rv3114	-	hypothetical protein Rv3114	8	8	0.5625	TRUE	-0.229112	0.477332	-0.269082	0.17877	-0.0399699	19.5968	28.1359	32.2625	NE	NE	NE	NE
Rv0899	ompA	OUTER MEMBRANE PROTEIN A OMPA	20	18	0.567857	TRUE	-0.293608	0.126286	-0.10042	0.448018	0.193188	16.8233	28.1642	45.31	NE	NE	NE	NE
Rv0603	-	POSSIBLE EXPORTED PROTEIN	2	2	0.785714	TRUE	-0.0785768	0.913091	0.135634	0.759221	0.21421	27.9225	28.1967	33.55	S	NE	NE	NE
Rv2269c	-	hypothetical protein Rv2269c	12	10	0.613095	TRUE	-0.435119	0.0743488	-0.100906	0.564143	0.334213	12.0061	28.1976	69.0833	NE	NE	NE	NE
Rv2790c	ltp1	lipid-transfer protein	23	22	0.597308	TRUE	-0.210541	0.249082	-0.19053	0.103125	0.0200109	20.4748	28.3051	36.3522	NE	NE	NE	NE
Rv3550	echA20	enoyl-CoA hydratase	6	6	0.603175	TRUE	-0.261797	0.480658	-0.196767	0.412179	0.0650296	18.1399	28.331	42.7833	NE	NE	NE	NE
Rv0861c	ercc3	PROBABLE DNA HELICASE ERCC3	27	25	0.627866	TRUE	-0.275951	0.0926865	-0.214721	0.0442294	0.06123	17.5422	28.3767	41.8593	NE	NE	NE	GD
Rv2632c	-	hypothetical protein Rv2632c	3	2	0.547619	TRUE	-0.346332	0.51198	0.00937256	0.980725	0.355705	14.8429	28.3794	69.9	S	Uncertain	NE	NE
Rv0341	iniB	ISONIAZID INDUCTIBLE GENE PROTEIN INIB	19	14	0.657895	TRUE	-0.409349	0.0308384	-0.0556587	0.697467	0.35369	12.7706	28.4815	75.4368	NE	NE	GD	NE
Rv0088	-	hypothetical protein Rv0088	14	13	0.591837	TRUE	-0.204462	0.392571	-0.149993	0.333755	0.0544694	20.7705	28.5337	46.05	NE	NE	NE	NE
Rv1181	pks4	PROBABLE POLYKETIDE BETA-KETOACYL SYNTHASE PKS4	70	65	0.633333	TRUE	-0.287847	0.00256389	-0.312971	4.88146e-07	-0.0251238	17.0547	28.5597	42.1157	NE	NE	GD	GD
Rv1091	PE_PGRS22	PE-PGRS FAMILY PROTEIN	27	24	0.751323	TRUE	-0.434804	0.00500961	-0.124873	0.258648	0.309931	12.0151	28.5688	57.1815	NE	NE	GD	NE
Rv3375	amiD	PROBABLE AMIDASE AMID (ACYLAMIDASE) (ACYLASE)	22	20	0.652597	TRUE	-0.273642	0.136645	-0.12316	0.318162	0.150481	17.6384	28.6441	43.7682	NE	NE	NE	NE
Rv0773c	ggtA	PROBABLE BIFUNCTIONAL ACYLASE GGTA: CEPHALOSPORIN ACYLASE (GL-7ACA ACYLASE) + GAMMA-GLUTAMYLTRANSPEPTIDASE (GGT)	21	20	0.629252	TRUE	-0.182823	0.345461	-0.2764	0.0211974	-0.0935774	21.8572	28.668	32.6571	NE	NE	NE	GD
Rv3110	moaB1	PROBABLE PTERIN-4-ALPHA-CARBINOLAMINE DEHYDRATASE MOAB1 (PHS) (4-ALPHA-HYDROXY-TETRAHYDROPTERIN DEHYDRATASE) (PTERIN-4-A-CARBINOLAMINE DEHYDRATASE) (PHENYLALANINE HYDROXYLASE-STIMULATING PROTEIN) (PHS) (PTERIN CARBINOLAMINE DEHYDRATASE) (PCD)	9	8	0.521164	TRUE	-0.318543	0.277972	-0.533122	0.00314942	-0.214579	15.8567	28.7053	102.7	NE	NE	NE	GD
Rv2635	-	hypothetical protein Rv2635	7	7	0.64966	TRUE	-0.219692	0.526906	0.0338271	0.893821	0.253519	20.0375	28.8302	42.3571	NE	NE	NE	NE
Rv3398c	idsA1	PROBABLE MULTIFUNCTIONAL GERANYLGERANYL PYROPHOSPHATE SYNTHETASE IDSA1 (GGPP SYNTHETASE) (GGPPSASE) (GERANYLGERANYL DIPHOSPHATE SYNTHASE): DIMETHYLALLYLTRANSFERASE (PRENYLTRANSFERASE) (GERANYL-DIPHOSPHATE SYNTHASE) + GERANYLTRANSTRANSFERASE (FARNESYL-DIPHOSPHATE SYNTHASE) (FARNESYL-PYROPHOSPHATE SYNTHETASE) (FARNESYL DIPHOSPHATE SYNTHETASE) (FPP SYNTHETASE) + FARNESYLTRANSTRANSFERASE (GERANYLGERA…	11	10	0.627706	TRUE	-0.255266	0.339732	-0.233237	0.170535	0.0220296	18.4223	28.8394	44.1364	NE	NE	NE	NE
Rv0940c	-	POSSIBLE OXIDOREDUCTASE	16	14	0.605655	TRUE	-0.192904	0.38746	-0.226487	0.106094	-0.0335833	21.3442	28.9462	47.8312	NE	NE	NE	NE
Rv2779c	-	POSSIBLE TRANSCRIPTIONAL REGULATORY PROTEIN (PROBABLY LRP/ASNC-FAMILY)	9	8	0.571429	TRUE	-0.266812	0.367905	-0.320011	0.0857474	-0.0531983	17.9258	28.948	112.878	NE	NE	NE	NE
Rv3771c	-	hypothetical protein Rv3771c	2	2	0.75	TRUE	-0.421402	0.514508	0.0776507	0.865909	0.499053	12.4074	29.003	25.05	S	NE	NE	NE
Rv1207	folP2	PROBABLE DIHYDROPTEROATE SYNTHASE 2 FOLP2 (DHPS 2) (Dihydropteroate pyrophosphorylase 2)	10	9	0.630952	TRUE	-0.303177	0.276239	-0.12089	0.524154	0.182287	16.4458	29.0297	47.54	NE	NE	NE	NE
Rv0631c	recC	PROBABLE EXONUCLEASE V (GAMMA CHAIN) RECC (EXODEOXYRIBONUCLEASE V GAMMA CHAIN)(EXODEOXYRIBONUCLEASE V POLYPEPTIDE)	19	17	0.701754	TRUE	-0.397356	0.0365076	-0.273707	0.0307053	0.123649	13.1422	29.1329	39.2316	NE	NE	GD	GD
Rv0310c	-	hypothetical protein Rv0310c	12	10	0.613095	TRUE	-0.254806	0.315947	-0.0491318	0.787072	0.205674	18.4424	29.3188	56.675	NE	NE	NE	NE
Rv1003	-	hypothetical protein Rv1003	9	8	0.664021	TRUE	-0.182843	0.553794	0.200189	0.297502	0.383032	21.8561	29.3286	41.0333	NE	NE	NE	NE
Rv2335	cysE	PROBABLE SERINE ACETYLTRANSFERASE CYSE (SAT)	6	6	0.650794	TRUE	-0.348531	0.335245	-0.3993	0.0793996	-0.050769	14.7654	29.3409	35.9	NE	NE	NE	NE
Rv2227	-	hypothetical protein Rv2227	19	18	0.610276	TRUE	-0.219818	0.276437	-0.0838356	0.543925	0.135983	20.0315	29.3711	54.9368	NE	NE	NE	NE
Rv1515c	-	hypothetical protein Rv1515c	18	15	0.580688	TRUE	-0.409542	0.0360863	-0.291372	0.0248435	0.11817	12.7647	29.3774	44.4333	NE	NE	GD	GD
Rv0260c	-	bifunctional uroporphyrinogen-III synthetase/response regulator domain protein	21	19	0.638322	TRUE	-0.32124	0.0826139	-0.189406	0.121899	0.131833	15.7555	29.395	48.4905	NE	NE	NE	NE
Rv1328	glgP	PROBABLE GLYCOGEN PHOSPHORYLASE GLGP	45	44	0.648677	TRUE	-0.219201	0.0831682	-0.25829	0.00130125	-0.0390887	20.0607	29.4358	35.9156	NE	NE	NE	GD
Rv1944c	-	hypothetical protein Rv1944c	8	8	0.642857	TRUE	-0.12593	0.706522	-0.397957	0.042357	-0.272027	24.9865	29.5963	58.9625	NE	NE	NE	GD
Rv1324	-	POSSIBLE THIOREDOXIN	6	6	0.634921	TRUE	-0.269348	0.469934	-0.318752	0.166208	-0.0494035	17.8186	29.6218	43.2167	NE	NE	NE	NE
Rv2339	mmpL9	PROBABLE CONSERVED TRANSMEMBRANE TRANSPORT PROTEIN MMPL9	82	74	0.557201	TRUE	-0.263197	0.00289021	-0.328523	8.23217e-09	-0.0653262	18.0799	29.661	65.0524	NE	NE	GD	GD
Rv3018c	PPE46	PPE FAMILY PROTEIN	28	24	0.52466	TRUE	-0.218024	0.182908	-0.501122	3.6636e-07	-0.283098	20.1165	29.6834	116.461	NE	NE	NE	GD
Rv1564c	treX	Probable Maltooligosyltrehalose synthase TreX	49	46	0.612245	TRUE	-0.255416	0.0305473	-0.271318	0.000389915	-0.0159029	18.4158	29.7054	63.9286	NE	NE	GD	GD
Rv2544	lppB	PROBABLE CONSERVED LIPOPROTEIN LPPB	15	12	0.547619	TRUE	-0.240938	0.289346	-0.350565	0.0132497	-0.109627	19.057	29.7435	80.0933	NE	NE	NE	GD
Rv3157	nuoM	NADH dehydrogenase subunit M	33	30	0.637085	TRUE	-0.308162	0.0324618	-0.337838	0.000278665	-0.0296761	16.2524	29.7812	32.7636	NE	NE	GD	GD
Rv2989	-	PROBABLE TRANSCRIPTIONAL REGULATORY PROTEIN	9	9	0.666667	TRUE	-0.345262	0.23659	-0.136381	0.492153	0.208881	14.8807	29.7874	25.6778	NE	NE	NE	NE
Rv0391	metZ	O-succinylhomoserine sulfhydrylase	21	16	0.612245	TRUE	-0.363694	0.0453308	-0.308523	0.00951019	0.0551709	14.2416	29.793	67.2429	NE	NE	GD	GD
Rv1840c	PE_PGRS34	PE-PGRS FAMILY PROTEIN	17	14	0.757703	TRUE	-0.418432	0.037204	0.152799	0.272443	0.571231	12.4959	29.8211	59.4059	NE	NE	GD	NE
Rv3757c	proW	POSSIBLE OSMOPROTECTANT (GLYCINE BETAINE/CARNITINE/CHOLINE/L-PROLINE) TRANSPORT INTEGRAL MEMBRANE PROTEIN ABC TRANSPORTER PROW	12	11	0.623016	TRUE	-0.257873	0.310123	-0.0834139	0.640651	0.174459	18.309	29.8461	67.875	NE	NE	NE	NE
Rv0590A	-	MCE-FAMILY RELATED PROTEIN	7	5	0.585034	TRUE	-0.318487	0.3424	-0.524487	0.0110511	-0.206	15.8589	29.8656	56.4571	NE	NE	NE	GD
Rv0297	PE_PGRS5	PE-PGRS FAMILY PROTEIN	14	13	0.727891	TRUE	-0.339822	0.140225	0.0123002	0.944718	0.352122	15.0746	29.9104	54.3429	NE	NE	NE	NE
Rv0785	-	putative FAD-binding dehydrogenase	36	33	0.62037	TRUE	-0.343421	0.0113235	-0.300616	0.000786823	0.042805	14.9461	30.0227	53.25	NE	NE	GD	GD
Rv2384	mbtA	BIFUNCTIONAL ENZYME MBTA: SALICYL-AMP LIGASE (SAL-AMP LIGASE) + SALICYL-S-ArCP SYNTHETASE	21	21	0.675737	TRUE	-0.200892	0.296349	-0.150862	0.224461	0.0500296	20.9461	30.0735	38.6333	U	NE	NE	NE
Rv2126c	PE_PGRS37	PE-PGRS FAMILY PROTEIN	6	5	0.714286	TRUE	-0.46014	0.194878	-0.101854	0.688464	0.358286	11.3059	30.0962	45.55	NE	NE	NE	NE
Rv3804c	fbpA	SECRETED ANTIGEN 85-A FBPA (MYCOLYL TRANSFERASE 85A) (FIBRONECTIN-BINDING PROTEIN A) (ANTIGEN 85 COMPLEX A)	17	17	0.668067	TRUE	-0.121818	0.589551	-0.332471	0.012146	-0.210653	25.2289	30.1138	51.8118	NE	NE	NE	GD
Rv2416c	eis	hypothetical protein Rv2416c	28	24	0.660714	TRUE	-0.357121	0.0216022	-0.145222	0.173145	0.211899	14.4664	30.118	36.4107	NE	NE	GD	NE
Rv3529c	-	hypothetical protein Rv3529c	26	26	0.590659	TRUE	-0.175605	0.309412	-0.327024	0.00201612	-0.151419	22.2318	30.2679	43.6692	U	NE	NE	GD
Rv1562c	treZ	Maltooligosyltrehalose trehalohydrolase TreZ	37	33	0.629987	TRUE	-0.233001	0.0969994	-0.285565	0.00125866	-0.0525642	19.4177	30.3232	43.1378	NE	NE	NE	GD
Rv0767c	-	hypothetical protein Rv0767c	14	13	0.653061	TRUE	-0.241814	0.30401	-0.415047	0.00414698	-0.173233	19.0176	30.3392	56.7071	NE	NE	NE	GD
Rv0687	fabG	3-ketoacyl-(acyl-carrier-protein) reductase	17	16	0.578431	TRUE	-0.257691	0.223891	-0.0893055	0.540413	0.168386	18.3169	30.431	39.9294	NE	NE	NE	NE
Rv0695	-	hypothetical protein Rv0695	12	11	0.654762	TRUE	-0.267759	0.292354	0.00115142	0.995507	0.26891	17.8857	30.5341	35.45	NE	NE	NE	NE
Rv3108	-	hypothetical protein Rv3108	8	8	0.589286	TRUE	-0.232734	0.471133	-0.0922864	0.674938	0.140447	19.4299	30.6612	26.65	NE	NE	NE	NE
Rv1080c	greA	transcription elongation factor GreA	10	10	0.633333	TRUE	-0.258125	0.358295	-0.452217	0.00864389	-0.194092	18.2981	30.7119	66.01	NE	NE	NE	GD
Rv3318	sdhA	succinate dehydrogenase flavoprotein subunit	32	30	0.635417	TRUE	-0.303119	0.0386949	-0.435435	2.53597e-06	-0.132316	16.4481	30.7452	51.2906	NE	NE	GD	GD
Rv1189	sigI	RNA polymerase sigma factor SigI	9	9	0.619048	TRUE	-0.237316	0.431045	-0.260682	0.165847	-0.0233667	19.2208	30.7535	37.6111	NE	NE	NE	NE
Rv2230c	-	hypothetical protein Rv2230c	16	16	0.657738	TRUE	-0.432748	0.0365786	-0.324671	0.0179258	0.108077	12.0745	30.7631	32.3562	NE	NE	GD	GD
Rv1941	-	PROBABLE SHORT-CHAIN TYPE DEHYDROGENASE/REDUCTASE	4	4	0.708333	TRUE	-0.192472	0.682628	0.22355	0.449466	0.416023	21.3659	30.795	38	NE	NE	NE	NE
Rv3551	-	POSSIBLE COA-TRANSFERASE (ALPHA SUBUNIT)	16	15	0.654762	TRUE	-0.244522	0.266298	-0.31094	0.0238239	-0.0664182	18.8962	30.8202	37.425	NE	NE	NE	GD
Rv1404	-	PROBABLE TRANSCRIPTIONAL REGULATORY PROTEIN	8	8	0.595238	TRUE	-0.234696	0.467424	-0.0554764	0.804452	0.179219	19.3401	30.8272	50.375	NE	NE	NE	NE
Rv2435c	-	PROBABLE CYCLASE (ADENYLYL-OR GUANYLYL-)(ADENYLATE-OR GUANYLATE-)	56	52	0.564201	TRUE	-0.29817	0.00568321	-0.275934	0.000107545	0.022236	16.6423	30.8281	43.4982	NE	NE	GD	GD
Rv2733c	-	CONSERVED HYPOTHETICAL ALANINE, ARGININE-RICH PROTEIN	16	15	0.657738	TRUE	-0.217893	0.323282	-0.205543	0.144768	0.0123499	20.1227	30.8371	30.3125	NE	NE	NE	NE
Rv0959	-	hypothetical protein Rv0959	21	19	0.643991	TRUE	-0.189205	0.325808	-0.230555	0.0574086	-0.0413497	21.531	30.8422	50.1143	NE	NE	NE	NE
Rv3543c	fadE29	PROBABLE ACYL-CoA DEHYDROGENASE FADE29	17	17	0.631653	TRUE	-0.202338	0.346261	-0.375209	0.00433393	-0.172871	20.8748	30.8826	28.7647	NE	NE	NE	GD
Rv0124	PE_PGRS2	PE-PGRS FAMILY PROTEIN	14	13	0.739796	TRUE	-0.351195	0.125973	-0.18852	0.214678	0.162676	14.6721	30.941	53.1786	NE	NE	NE	NE
Rv3419c	gcp	O-sialoglycoprotein endopeptidase	12	12	0.678571	TRUE	-0.218669	0.398329	-0.0918158	0.603768	0.126853	20.086	30.9469	31.6417	NE	NE	NE	NE
Rv1529	fadD24	acyl-CoA synthetase	37	35	0.591377	TRUE	-0.19976	0.159649	-0.326837	0.000198712	-0.127077	21.002	30.9556	53.7108	NE	NE	NE	GD
Rv1183	mmpL10	PROBABLE CONSERVED TRANSMEMBRANE TRANSPORT PROTEIN MMPL10	53	48	0.575921	TRUE	-0.189872	0.106312	-0.298346	4.18256e-05	-0.108474	21.4972	30.9694	53.3283	NE	NE	NE	GD
Rv2062c	cobN	cobaltochelatase	50	41	0.669524	TRUE	-0.299843	0.00896142	-0.239557	0.00167106	0.0602865	16.5764	31.0017	58.296	U	NE	GD	GD
Rv2681	-	CONSERVED HYPOTHETICAL ALANINE RICH PROTEIN	19	17	0.674185	TRUE	-0.275304	0.165743	-0.0725077	0.606383	0.202796	17.5691	31.15	42.6789	NE	NE	NE	NE
Rv0135c	-	POSSIBLE TRANSCRIPTIONAL REGULATORY PROTEIN	12	11	0.642857	TRUE	-0.19568	0.456493	-0.0557047	0.757921	0.139976	21.205	31.1665	64.4583	NE	NE	NE	NE
Rv2260	-	hypothetical protein Rv2260	6	6	0.686508	TRUE	-0.218053	0.563371	-0.123533	0.62359	0.0945201	20.1152	31.1792	37.75	NE	NE	NE	NE
Rv2206	-	PROBABLE CONSERVED TRANSMEMBRANE PROTEIN	10	10	0.67381	TRUE	-0.173171	0.554407	-0.13391	0.475856	0.0392617	22.3596	31.2497	39.19	NE	NE	NE	NE
Rv2281	pitB	Putative phosphate-transport permease PitB	26	23	0.576007	TRUE	-0.221619	0.193708	-0.170351	0.122183	0.0512675	19.9466	31.3039	46.4154	NE	NE	NE	NE
Rv2913c	-	POSSIBLE D-AMINO ACID AMINOHYDROLASE (D-AMINO ACID HYDROLASE)	29	28	0.623974	TRUE	-0.249846	0.116241	-0.280297	0.00549069	-0.0304509	18.6599	31.336	47.0931	NE	NE	NE	GD
Rv3916c	-	hypothetical protein Rv3916c	12	12	0.64881	TRUE	-0.18885	0.473371	-0.158449	0.345406	0.030401	21.549	31.5236	29.3833	NE	NE	NE	NE
Rv1182	papA3	PROBABLE CONSERVED POLYKETIDE SYNTHASE ASSOCIATED PROTEIN PAPA3	40	36	0.565476	TRUE	-0.241118	0.0707025	-0.409225	6.77408e-07	-0.168107	19.0488	31.5301	50.265	NE	NE	NE	GD
Rv1710	-	hypothetical protein Rv1710	15	12	0.65873	TRUE	-0.429023	0.0459607	-0.394856	0.0048251	0.0341672	12.1828	31.5531	42.74	NE	NE	GD	GD
Rv1066	-	hypothetical protein Rv1066	5	4	0.709524	TRUE	-0.225604	0.587358	0.234212	0.369587	0.459815	19.7598	31.5793	47	NE	NE	NE	NE
Rv0540	-	hypothetical protein Rv0540	11	11	0.681818	TRUE	-0.207798	0.447939	0.0272851	0.892414	0.235083	20.6077	31.6377	32.7091	NE	NE	NE	NE
Rv3864	-	hypothetical protein Rv3864	18	17	0.53836	TRUE	-0.272292	0.182434	-0.351612	0.00615376	-0.0793207	17.6948	31.6748	35.1611	NE	NE	NE	GD
Rv3204	-	POSSIBLE DNA-METHYLTRANSFERASE (MODIFICATION METHYLASE)	4	4	0.613095	TRUE	-0.0487378	0.924806	-0.188263	0.53053	-0.139525	29.944	31.7554	31.575	NE	NE	NE	NE
Rv3081	-	hypothetical protein Rv3081	19	18	0.617794	TRUE	-0.30079	0.126947	-0.365233	0.00333039	-0.0644428	16.5392	31.7635	44.4421	NE	NE	NE	GD
Rv2834c	ugpE	PROBABLE Sn-GLYCEROL-3-PHOSPHATE TRANSPORT INTEGRAL MEMBRANE PROTEIN ABC TRANSPORTER UGPE	10	10	0.62619	TRUE	-0.195439	0.498385	-0.181358	0.322306	0.014081	21.217	31.7855	39.48	NE	NE	NE	NE
Rv1732c	-	hypothetical protein Rv1732c	9	9	0.619048	TRUE	-0.0659359	0.843862	0.0365138	0.866191	0.10245	28.762	31.7989	42.1556	NE	NE	NE	NE
Rv2275	-	hypothetical protein Rv2275	19	17	0.606516	TRUE	-0.217144	0.281947	-0.244811	0.054991	-0.0276667	20.1583	31.8215	60.2684	NE	NE	NE	NE
Rv1235	lpqY	PROBABLE SUGAR-BINDING LIPOPROTEIN LPQY	30	28	0.62619	TRUE	-0.248371	0.112166	-0.11866	0.258052	0.129711	18.7251	31.8253	46.0333	NE	NE	NE	NE
Rv3566c	nat	ARYLAMINE N-ACETYLTRANSFERASE NAT (ARYLAMINE ACETYLASE)	16	15	0.627976	TRUE	-0.25323	0.247533	-0.203597	0.14865	0.0496321	18.5112	31.8331	44.6313	NE	NE	NE	NE
Rv1845c	-	hypothetical protein Rv1845c	15	15	0.679365	TRUE	-0.262758	0.245574	-0.289698	0.04291	-0.0269404	18.0987	31.9287	33.6467	NE	NE	NE	GD
Rv3160c	-	POSSIBLE TRANSCRIPTIONAL REGULATORY PROTEIN (PROBABLY TETR-FAMILY)	8	6	0.645833	TRUE	-0.38378	0.212718	-0.192985	0.347588	0.190795	13.5754	31.9377	47.625	NE	NE	NE	NE
Rv2836c	dinF	POSSIBLE DNA-DAMAGE-INDUCIBLE PROTEIN F DINF	24	22	0.664683	TRUE	-0.224032	0.207621	-0.125195	0.285926	0.0988368	19.8333	32.0116	48.9833	NE	NE	NE	NE
Rv0897c	-	PROBABLE OXIDOREDUCTASE	20	18	0.661905	TRUE	-0.144276	0.479478	-0.113932	0.383943	0.0303439	23.9323	32.0424	45.095	NE	NE	NE	NE
Rv0248c	sdhA	succinate dehydrogenase flavoprotein subunit	39	38	0.625763	TRUE	-0.181546	0.192065	-0.254642	0.00338812	-0.0730962	21.923	32.0614	46.7974	NE	NE	NE	GD
Rv2006	otsB1	PROBABLE TREHALOSE-6-PHOSPHATE PHOSPHATASE OTSB1 (TREHALOSE-PHOSPHATASE) (TPP)	82	72	0.615854	TRUE	-0.269867	0.00216882	-0.226049	0.00012181	0.0438179	17.7967	32.075	48.4817	NE	NE	GD	GD
Rv1953	-	hypothetical protein Rv1953	8	7	0.556548	TRUE	-0.266052	0.401587	-0.56429	0.00323032	-0.298239	17.9581	32.1724	140.912	NE	GA	NE	GD
Rv2922c	smc	PROBABLE CHROMOSOME PARTITION PROTEIN SMC	42	38	0.629252	TRUE	-0.261431	0.0413739	-0.191516	0.0242828	0.0699152	18.1555	32.181	42.1952	NE	NE	GD	GD
Rv3291c	-	PROBABLE TRANSCRIPTIONAL REGULATORY PROTEIN (PROBABLY ASNC-FAMILY)	12	10	0.507937	TRUE	-0.305653	0.225191	-0.422372	0.00723776	-0.116719	16.3495	32.198	88.125	NE	NE	NE	GD
Rv2321c	rocD2	PROBABLE ORNITHINE AMINOTRANSFERASE (C-terminus part) ROCD2 (ORNITHINE--OXO-ACID AMINOTRANSFERASE)	10	9	0.62381	TRUE	-0.310078	0.264937	-0.0790253	0.688502	0.231053	16.1787	32.2232	35.67	NE	NE	NE	NE
Rv3165c	-	hypothetical protein Rv3165c	5	5	0.5	TRUE	-0.0889484	0.843026	-0.363714	0.149401	-0.274765	27.2518	32.2721	65.2	NE	NE	NE	NE
Rv0752c	fadE9	PROBABLE ACYL-CoA DEHYDROGENASE FADE9	16	14	0.639881	TRUE	-0.332012	0.121216	-0.241357	0.0832761	0.0906545	15.3572	32.2739	40.5875	NE	NE	NE	NE
Rv3655c	-	hypothetical protein Rv3655c	7	7	0.646259	TRUE	-0.250606	0.467482	-0.55397	0.00708432	-0.303364	18.6264	32.2844	75.3	NE	NE	NE	GD
Rv1918c	PPE35	PPE FAMILY PROTEIN	76	67	0.553258	TRUE	-0.209951	0.026617	-0.211081	0.000652309	-0.0011294	20.5033	32.3191	74.9197	NE	NE	GD	GD
Rv0450c	mmpL4	PROBABLE CONSERVED TRANSMEMBRANE TRANSPORT PROTEIN MMPL4	84	80	0.576531	TRUE	-0.190633	0.0352105	-0.241215	3.09891e-05	-0.0505819	21.4587	32.3462	55.7024	NE	NE	GD	GD
Rv1028c	kdpD	PROBABLE SENSOR PROTEIN KDPD	28	25	0.645408	TRUE	-0.285102	0.0742366	-0.142221	0.183615	0.142881	17.166	32.4729	42.175	NE	NE	NE	NE
Rv3044	fecB	PROBABLE FEIII-DICITRATE-BINDING PERIPLASMIC LIPOPROTEIN FECB	17	16	0.655462	TRUE	-0.230135	0.280927	-0.138388	0.324418	0.0917468	19.5496	32.6315	63.8176	NE	NE	NE	NE
Rv3388	PE_PGRS52	PE-PGRS FAMILY PROTEIN	20	18	0.759524	TRUE	-0.290506	0.131045	0.00864691	0.953535	0.299153	16.9475	32.7237	116.495	NE	NE	NE	NE
Rv1259	-	hypothetical protein Rv1259	14	13	0.605442	TRUE	-0.238934	0.30999	-0.118611	0.453539	0.120323	19.1474	32.7886	44.4571	NE	NE	NE	NE
Rv0399c	lpqK	POSSIBLE CONSERVED LIPOPROTEIN LPQK	25	23	0.600952	TRUE	-0.207435	0.236067	-0.411278	0.00011315	-0.203843	20.6254	32.7908	56.044	NE	NE	NE	GD
Rv0649	fabD2	POSSIBLE MALONYL COA-ACYL CARRIER PROTEIN TRANSACYLASE FABD2 (MCT)	4	4	0.75	TRUE	-0.21898	0.639163	0.143702	0.641861	0.362682	20.0712	32.8297	49.275	NE	NE	NE	NE
Rv2819c	-	hypothetical protein Rv2819c	23	21	0.580745	TRUE	-0.197961	0.280737	-0.419365	0.000162254	-0.221405	21.0913	32.8355	45.613	NE	NE	NE	GD
Rv0907	-	hypothetical protein Rv0907	40	39	0.605952	TRUE	-0.197192	0.148734	-0.235992	0.00602119	-0.0388	21.1296	32.8677	50.335	NE	NE	NE	GD
Rv1067c	PE_PGRS19	PE-PGRS FAMILY PROTEIN	16	13	0.735119	TRUE	-0.360775	0.0902809	0.0151238	0.928414	0.375898	14.3411	32.9248	57.85	NE	NE	NE	NE
Rv0571c	-	hypothetical protein Rv0571c	14	14	0.646259	TRUE	-0.261585	0.26604	0.0114072	0.948392	0.272992	18.149	32.976	44.2357	NE	NE	NE	NE
Rv3046c	-	hypothetical protein Rv3046c	2	2	0.72619	TRUE	-0.0584148	0.934723	0.318938	0.44517	0.377353	29.2731	32.9835	57.05	S	NE	NE	NE
Rv2365c	-	hypothetical protein Rv2365c	4	4	0.654762	TRUE	-0.174778	0.711681	-0.390733	0.165773	-0.215956	22.2752	33.0194	31.775	NE	NE	NE	NE
Rv3851	-	POSSIBLE MEMBRANE PROTEIN	3	3	0.730159	TRUE	-0.07461	0.897576	0.327871	0.326718	0.402481	28.1833	33.0493	33.2667	S	NE	NE	NE
Rv0150c	-	hypothetical protein Rv0150c	5	5	0.619048	TRUE	-0.187827	0.652347	0.454784	0.0673925	0.642611	21.601	33.0533	39.4	NE	GA	NE	NE
Rv0200	-	POSSIBLE CONSERVED TRANSMEMBRANE PROTEIN	7	6	0.673469	TRUE	-0.242989	0.479849	0.173441	0.436218	0.41643	18.9648	33.0578	86.7571	NE	NE	NE	NE
Rv2359	furB	PROBABLE FERRIC UPTAKE REGULATION PROTEIN FURB	7	7	0.639456	TRUE	-0.257848	0.453702	-0.337945	0.111029	-0.0800963	18.3101	33.0767	83.5714	NE	NE	NE	NE
Rv0340	-	hypothetical protein Rv0340	6	6	0.623016	TRUE	-0.171677	0.652173	0.00609866	0.982653	0.177776	22.4384	33.0936	90.15	NE	NE	NE	NE
Rv2316	uspA	PROBABLE SUGAR-TRANSPORT INTEGRAL MEMBRANE PROTEIN ABC TRANSPORTER USPA	12	11	0.617063	TRUE	-0.190363	0.470157	-0.30276	0.0591954	-0.112397	21.4724	33.0985	83	NE	NE	NE	NE
Rv2530c	-	hypothetical protein Rv2530c	4	3	0.642857	TRUE	-0.402365	0.364934	-0.271236	0.350259	0.131129	12.9857	33.1124	55.15	NE	NE	NE	NE
Rv1097c	-	PROBABLE MEMBRANE GLYCINE AND PROLINE RICH PROTEIN	17	16	0.668067	TRUE	-0.216333	0.31084	-0.0282516	0.857732	0.188081	20.197	33.1599	40.0882	NE	NE	NE	NE
Rv0067c	-	POSSIBLE TRANSCRIPTIONAL REGULATORY PROTEIN (POSSIBLY TETR-FAMILY)	12	12	0.638889	TRUE	-0.153275	0.565542	-0.255055	0.11594	-0.10178	23.4312	33.2702	33.8333	NE	NE	NE	NE
Rv0117	oxyS	OXIDATIVE STRESS RESPONSE REGULATORY PROTEIN OXYS	17	16	0.637255	TRUE	-0.199947	0.352889	-0.197254	0.149414	0.00269276	20.9928	33.2758	52.3294	NE	NE	NE	NE
Rv0237	lpqI	PROBABLE CONSERVED LIPOPROTEIN LPQI	14	11	0.670068	TRUE	-0.283231	0.224714	0.10962	0.490919	0.392851	17.2422	33.3063	75.0429	NE	NE	NE	NE
Rv2515c	-	hypothetical protein Rv2515c	22	22	0.648268	TRUE	-0.207947	0.267855	0.0152169	0.91503	0.223164	20.6005	33.4615	34.6	U	NE	NE	NE
Rv3586	-	hypothetical protein Rv3586	15	13	0.649206	TRUE	-0.324848	0.144406	-0.0475287	0.76901	0.277319	15.621	33.4671	71.7133	NE	NE	NE	NE
Rv0373c	-	PROBABLE CARBON MONOXYDE DEHYDROGENASE (LARGE CHAIN)	39	35	0.636752	TRUE	-0.15578	0.268976	-0.315873	0.000219967	-0.160094	23.2936	33.4821	52.6487	NE	NE	NE	GD
Rv2850c	-	POSSIBLE MAGNESIUM CHELATASE	17	17	0.669468	TRUE	-0.185913	0.391702	-0.309318	0.0202848	-0.123405	21.6986	33.5289	34.9294	NE	NE	NE	GD
Rv2999	lppY	PROBABLE CONSERVED LIPOPROTEIN LPPY	12	12	0.628968	TRUE	-0.259595	0.307268	-0.249569	0.123308	0.0100263	18.2346	33.6582	43.9833	NE	NE	NE	NE
Rv0234c	gabD1	succinic semialdehyde dehydrogenase	24	22	0.647817	TRUE	-0.198975	0.26818	-0.0122989	0.92865	0.186676	21.0409	33.7711	39.6042	NE	NE	NE	NE
Rv1194c	-	hypothetical protein Rv1194c	19	17	0.62406	TRUE	-0.160753	0.439149	-0.166552	0.201112	-0.00579911	23.0227	33.7745	63.9105	NE	NE	NE	NE
Rv3573c	fadE34	PROBABLE ACYL-CoA DEHYDROGENASE FADE34	24	23	0.660714	TRUE	-0.311135	0.0707383	-0.101072	0.398239	0.210063	16.1381	33.8004	55.8458	NE	NE	NE	NE
Rv1933c	fadE18	PROBABLE ACYL-CoA DEHYDROGENASE FADE18	11	10	0.668831	TRUE	-0.143399	0.610098	-0.0624681	0.742286	0.0809311	23.9816	33.83	48.6364	NE	NE	NE	NE
Rv0092	ctpA	PROBABLE CATION TRANSPORTER P-TYPE ATPASE A CTPA	29	25	0.636289	TRUE	-0.246784	0.121216	-0.110386	0.303461	0.136398	18.7955	33.8453	49.1862	NE	NE	NE	NE
Rv2428	ahpC	ALKYL HYDROPEROXIDE REDUCTASE C PROTEIN AHPC (ALKYL HYDROPEROXIDASE C)	10	10	0.6	TRUE	-0.101783	0.735977	-0.0102924	0.959201	0.0914906	26.4437	33.864	40.93	NE	NE	NE	NE
Rv0098	-	hypothetical protein Rv0098	12	11	0.569444	TRUE	-0.0632748	0.825535	-0.168132	0.314288	-0.104858	28.9418	33.9124	62.725	NE	NE	NE	NE
Rv3448	-	PROBABLE CONSERVED INTEGRAL MEMBRANE PROTEIN	26	25	0.668498	TRUE	-0.235378	0.165743	-0.17526	0.111037	0.0601179	19.3089	33.922	41.3423	NE	NE	NE	NE
Rv1115	-	POSSIBLE EXPORTED PROTEIN	19	16	0.556391	TRUE	-0.175488	0.392571	-0.339377	0.00658973	-0.163889	22.2379	33.9303	89.0526	NE	NE	NE	GD
Rv3271c	-	PROBABLE CONSERVED INTEGRAL MEMBRANE PROTEIN	7	6	0.676871	TRUE	-0.225957	0.513444	-0.0674334	0.775777	0.158524	19.7434	33.9315	34.5429	NE	NE	NE	NE
Rv0834c	PE_PGRS14	PE-PGRS FAMILY PROTEIN	28	26	0.747449	TRUE	-0.216929	0.185575	0.0731011	0.518157	0.29003	20.1686	33.9692	63.6036	NE	NE	NE	NE
Rv3745c	-	hypothetical protein Rv3745c	2	2	0.630952	TRUE	-0.155402	0.825032	0.0710549	0.879262	0.226457	23.3143	34.0473	167.15	S	Uncertain	NE	NE
Rv2276	cyp121	CYTOCHROME P450 121 CYP121	18	17	0.599206	TRUE	-0.185174	0.3778	-0.146257	0.280849	0.0389171	21.7365	34.1092	42.1	NE	NE	NE	NE
Rv0592	mce2D	MCE-FAMILY PROTEIN MCE2D	29	28	0.612479	TRUE	-0.138286	0.407003	-0.180702	0.0812108	-0.0424159	24.2715	34.2974	45.8793	NE	NE	NE	NE
Rv2183c	-	hypothetical protein Rv2183c	6	6	0.642857	TRUE	-0.0651311	0.873148	0.0987299	0.698752	0.163861	28.8163	34.3291	46.8167	NE	NE	NE	NE
Rv3591c	-	POSSIBLE HYDROLASE	16	16	0.669643	TRUE	-0.159979	0.481797	-0.116133	0.43048	0.0438467	23.0646	34.3449	43.4125	NE	NE	NE	NE
Rv1022	lpqU	PROBABLE CONSERVED LIPOPROTEIN LPQU	15	15	0.655556	TRUE	-0.156527	0.508158	-0.289708	0.0431696	-0.133181	23.2527	34.3745	62.62	NE	NE	NE	GD
Rv0637	-	hypothetical protein Rv0637	9	8	0.584656	TRUE	-0.406155	0.158411	-0.291777	0.11925	0.114378	12.8686	34.3862	47.1556	NE	NE	NE	NE
Rv0561c	-	POSSIBLE OXIDOREDUCTASE	18	16	0.662698	TRUE	-0.290398	0.154095	-0.354386	0.00562549	-0.0639874	16.9518	34.4558	37.3056	NE	NE	NE	GD
Rv2843	-	PROBABLE CONSERVED TRANSMEMBRANE ALANINE RICH PROTEIN	7	6	0.636054	TRUE	-0.251249	0.466797	-0.245966	0.256562	0.00528306	18.5981	34.4609	59.5571	NE	NE	NE	NE
Rv3653	PE_PGRS61	PE-PGRS FAMILY-RELATED PROTEIN	6	6	0.77381	TRUE	-0.106797	0.789032	0.212289	0.373136	0.319086	26.1344	34.4884	29.9833	NE	NE	NE	NE
Rv0235c	-	PROBABLE CONSERVED TRANSMEMBRANE PROTEIN	27	26	0.608466	TRUE	-0.0896663	0.616568	-0.18966	0.0772542	-0.0999936	27.206	34.4899	73.7741	NE	NE	NE	NE
Rv3214	gpm2	POSSIBLE PHOSPHOGLYCERATE MUTASE GPM2 (PHOSPHOGLYCEROMUTASE) (PGAM) (BPG-DEPENDENT PGAM)	12	10	0.638889	TRUE	-0.205195	0.431844	-0.0779059	0.663239	0.127289	20.7346	34.5703	55.3583	NE	NE	NE	NE
Rv2001	-	hypothetical protein Rv2001	16	15	0.605655	TRUE	-0.0998848	0.670442	-0.0816541	0.593937	0.0182306	26.5617	34.5767	54.65	NE	NE	NE	NE
Rv2514c	-	hypothetical protein Rv2514c	7	7	0.578231	TRUE	-0.113347	0.754033	0.0538628	0.825057	0.167209	25.7357	34.5989	49.1143	NE	NE	NE	NE
Rv3553	-	POSSIBLE OXIDOREDUCTASE	10	10	0.647619	TRUE	-0.0810643	0.79198	-0.0680722	0.731707	0.0129921	27.7602	34.7307	55.56	NE	NE	NE	NE
Rv3563	fadE32	PROBABLE ACYL-CoA DEHYDROGENASE FADE32	10	10	0.685714	TRUE	-0.102052	0.735184	-0.263535	0.138711	-0.161483	26.427	34.8048	35.84	NE	NE	NE	NE
Rv0939	-	POSSIBLE BIFUNCTIONAL ENZYME: 2-HYDROXYHEPTA-2,4-DIENE-1,7-DIOATE ISOMERASE (HHDD ISOMERASE) + CYCLASE/DEHYDRASE	32	30	0.643601	TRUE	-0.205246	0.180542	-0.14477	0.146556	0.0604762	20.7321	34.8887	41.0781	NE	NE	NE	NE
Rv2755c	hsdS.1	POSSIBLE TYPE I RESTRICTION/MODIFICATION SYSTEM SPECIFICITY DETERMINANT (FRAGMENT) HSDS.1 (S PROTEIN)	8	8	0.592262	TRUE	-0.0826149	0.810807	-0.00285041	0.990777	0.0797645	27.6595	34.9492	54.45	S	NE	NE	NE
Rv1283c	oppB	PROBABLE OLIGOPEPTIDE-TRANSPORT INTEGRAL MEMBRANE PROTEIN ABC TRANSPORTER OPPB	21	19	0.64966	TRUE	-0.227613	0.232901	0.0186297	0.898109	0.246243	19.6663	34.9603	40.6048	NE	NE	NE	NE
Rv0084	hycD	POSSIBLE FORMATE HYDROGENLYASE HYCD (FHL)	9	8	0.674603	TRUE	-0.165044	0.59532	-0.146326	0.458177	0.0187175	22.7914	34.9902	61.8444	NE	NE	NE	NE
Rv1435c	-	Probable conserved Proline, Glycine, Valine-rich secreted protein	16	12	0.678571	TRUE	-0.491397	0.016116	0.11178	0.449967	0.603176	10.4861	35.0436	62.6688	NE	NE	GD	NE
Rv3062	ligB	ATP-dependent DNA ligase	20	17	0.669048	TRUE	-0.220967	0.260525	-0.0535882	0.701813	0.167379	19.9773	35.0601	64.225	NE	NE	NE	NE
Rv3167c	-	PROBABLE TRANSCRIPTIONAL REGULATORY PROTEIN (PROBABLY TETR-FAMILY)	9	9	0.637566	TRUE	-0.214851	0.479478	0.0650859	0.756098	0.279937	20.2677	35.1523	39.0667	NE	NE	NE	NE
Rv0322	udgA	PROBABLE UDP-GLUCOSE 6-DEHYDROGENASE UDGA (UDP-GLC DEHYDROGENASE) (UDP-GLCDH) (UDPGDH)	23	22	0.636646	TRUE	-0.0986922	0.611837	-0.0455907	0.727472	0.0531015	26.6361	35.1952	65.4348	NE	NE	NE	NE
Rv3567c	-	POSSIBLE OXIDOREDUCTASE	9	8	0.611111	TRUE	-0.141859	0.649296	-0.213982	0.263406	-0.0721237	24.0686	35.3174	56.8444	NE	NE	NE	NE
Rv3574	-	TRANSCRIPTIONAL REGULATORY PROTEIN (PROBABLY TETR-FAMILY)	14	13	0.622449	TRUE	-0.273782	0.242733	-0.175369	0.252449	0.0984131	17.6325	35.3334	29.6429	NE	NE	NE	NE
Rv3428c	-	POSSIBLE TRANSPOSASE	17	15	0.654062	TRUE	-0.236024	0.268975	-0.351388	0.00783135	-0.115363	19.2795	35.35	41.4765	NE	NE	NE	GD
Rv1421	-	hypothetical protein Rv1421	20	18	0.628571	TRUE	-0.244429	0.209658	-0.244742	0.0492265	-0.000312871	18.9004	35.4461	43.765	NE	NE	NE	GD
Rv2606c	-	pyridoxine biosynthesis protein	12	11	0.636905	TRUE	-0.27426	0.280494	-0.0157515	0.935055	0.258508	17.6125	35.4783	33.1417	NE	NE	NE	NE
Rv1963c	mce3R	PROBABLE TRANSCRIPTIONAL REPRESSOR (PROBABLY TETR-FAMILY) MCE3R	19	19	0.637845	TRUE	-0.128109	0.545633	-0.0368881	0.798742	0.0912205	24.8589	35.5226	73.8211	NE	NE	NE	NE
Rv3342	-	POSSIBLE METHYLTRANSFERASE (METHYLASE)	9	8	0.669312	TRUE	-0.098957	0.756513	-0.0997172	0.627709	-0.000760193	26.6196	35.5701	62.0222	NE	NE	NE	NE
Rv2410c	-	hypothetical protein Rv2410c	11	10	0.616883	TRUE	-0.24404	0.362189	-0.288401	0.0868268	-0.0443608	18.9178	35.5767	55.6818	NE	NE	NE	NE
Rv2483c	plsC	POSSIBLE TRANSMEMBRANE PHOSPHOLIPID BIOSYNTHESIS BIFUNCTIONNAL ENZYME PLSC: PUTATIVE L-3-PHOSPHOSERINE PHOSPHATASE (O-PHOSPHOSERINE PHOSPHOHYDROLASE) (PSP) (PSPASE) + 1-ACYL-SN-GLYCEROL-3-PHOSPHATE ACYLTRANSFERASE (1-AGP ACYLTRANSFERASE) (1-AGPAT) (LYSOPHOSPHATIDIC ACID ACYLTRANSFERASE) (LPAAT)	27	26	0.633157	TRUE	-0.244669	0.140225	-0.0622111	0.598019	0.182458	18.8897	35.6133	46.6074	NE	NE	NE	NE
Rv2997	-	POSSIBLE ALANINE RICH DEHYDROGENASE	17	13	0.645658	TRUE	-0.289897	0.167691	-0.211096	0.120784	0.0788018	16.972	35.6274	51.6118	NE	NE	NE	NE
Rv3370c	dnaE2	error-prone DNA polymerase	35	34	0.678231	TRUE	-0.128267	0.397485	-0.186042	0.047323	-0.0577746	24.8497	35.6302	54.2486	NE	NE	NE	GD
Rv2047c	-	hypothetical protein Rv2047c	32	30	0.639137	TRUE	-0.206616	0.177634	-0.224416	0.0209273	-0.0177998	20.6653	35.7334	44.0906	NE	NE	NE	GD
Rv3566A	-	hypothetical protein Rv3566A	3	2	0.65873	TRUE	-0.483001	0.345461	-0.579585	0.0711252	-0.096584	10.7005	35.831	48.8	S	Uncertain	NE	NE
Rv2510c	-	hypothetical protein Rv2510c	16	15	0.629464	TRUE	-0.0702212	0.772622	-0.209488	0.136912	-0.139266	28.4747	35.8865	57.025	NE	NE	NE	NE
Rv1745c	idi	isopentenyl-diphosphate delta-isomerase	15	12	0.639683	TRUE	-0.420675	0.051074	-0.111863	0.465959	0.308812	12.429	35.9185	50.5733	NE	NE	NE	NE
Rv2732c	-	PROBABLE CONSERVED TRANSMEMBRANE PROTEIN	7	7	0.693878	TRUE	-0.244812	0.477464	0.366135	0.0822517	0.610947	18.8833	35.9321	41.0286	NE	NE	NE	NE
Rv0621	-	POSSIBLE MEMBRANE PROTEIN	9	7	0.637566	TRUE	-0.287904	0.328023	-0.335759	0.0704228	-0.0478553	17.0524	36.0244	79.9667	NE	NE	NE	NE
Rv1353c	-	PROBABLE TRANSCRIPTIONAL REGULATORY PROTEIN	13	13	0.578755	TRUE	-0.115646	0.655082	-0.277118	0.0728314	-0.161472	25.5972	36.0409	51.9385	NE	NE	NE	NE
Rv2494	-	hypothetical protein Rv2494	6	6	0.638889	TRUE	-0.15151	0.693691	0.0698503	0.786326	0.22136	23.5287	36.0715	55.4167	NE	NE	NE	NE
Rv3284	-	hypothetical protein Rv3284	6	6	0.686508	TRUE	-0.127593	0.743457	-0.0643542	0.80359	0.063239	24.889	36.0967	32.3667	NE	NE	NE	NE
Rv1998c	-	hypothetical protein Rv1998c	20	19	0.615476	TRUE	-0.247963	0.202841	-0.269987	0.0287491	-0.0220233	18.7432	36.1216	43.78	NE	NE	NE	GD
Rv0630c	recB	PROBABLE EXONUCLEASE V (BETA CHAIN) RECB (EXODEOXYRIBONUCLEASE V BETA CHAIN)(EXODEOXYRIBONUCLEASE V POLYPEPTIDE) (CHI-SPECIFIC ENDONUCLEASE)	34	30	0.665266	TRUE	-0.235427	0.10886	-0.258837	0.00545084	-0.0234099	19.3067	36.1834	44.9471	NE	NE	NE	GD
Rv3111	moaC	molybdenum cofactor biosynthesis protein C	14	13	0.586735	TRUE	-0.147886	0.550512	-0.167327	0.276618	-0.0194405	23.73	36.2222	55.1429	NE	NE	NE	NE
Rv1719	-	PROBABLE TRANSCRIPTIONAL REGULATORY PROTEIN	7	7	0.693878	TRUE	-0.0613933	0.871176	-0.0500831	0.838274	0.0113102	29.0696	36.2774	40.4286	NE	NE	NE	NE
Rv2966c	-	POSSIBLE METHYLTRANSFERASE (METHYLASE)	8	8	0.657738	TRUE	-0.0444866	0.899521	-0.142384	0.499329	-0.0978974	30.2435	36.2797	61.0375	NE	NE	NE	NE
Rv3015c	-	hypothetical protein Rv3015c	9	8	0.62963	TRUE	-0.168084	0.587429	-0.00923681	0.965641	0.158847	22.6289	36.2869	53.8556	NE	NE	NE	NE
Rv1943c	-	hypothetical protein Rv1943c	10	9	0.609524	TRUE	-0.123028	0.678951	-0.313738	0.0749968	-0.19071	25.1573	36.4329	98.23	NE	NE	NE	NE
Rv0057	-	hypothetical protein Rv0057	15	15	0.563492	TRUE	-0.129279	0.590735	-0.120746	0.426917	0.00853238	24.7907	36.462	47.8467	NE	NE	NE	NE
Rv3174	-	short chain dehydrogenase	13	12	0.624542	TRUE	-0.193404	0.441748	-0.12699	0.437254	0.0664137	21.319	36.5192	59.5077	NE	NE	NE	NE
Rv2115c	-	Probable ATPase	30	30	0.592063	TRUE	-0.172168	0.283683	-0.382921	7.99772e-05	-0.210753	22.4125	36.5346	36.5633	U	NE	NE	GD
Rv2274c	-	hypothetical protein Rv2274c	9	9	0.584656	TRUE	-0.064822	0.847192	-0.0689576	0.742796	-0.00413564	28.8371	36.5637	83.3667	NE	NE	NE	NE
Rv0410c	pknG	SERINE/THREONINE-PROTEIN KINASE PKNG (PROTEIN KINASE G) (STPK G)	32	31	0.633929	TRUE	-0.163171	0.294976	-0.179613	0.0678733	-0.0164421	22.8921	36.5765	38.7531	NE	NE	NE	NE
Rv0876c	-	POSSIBLE CONSERVED TRANSMEMBRANE PROTEIN	26	24	0.64011	TRUE	-0.179782	0.29796	-0.25145	0.0197491	-0.0716679	22.0142	36.5773	70.0923	NE	NE	NE	GD
Rv2097c	-	hypothetical protein Rv2097c	22	22	0.612554	TRUE	-0.179684	0.3424	-0.27638	0.0181732	-0.0966953	22.0193	36.618	58.1591	U	NE	NE	GD
Rv3130c	-	hypothetical protein Rv3130c	27	26	0.604938	TRUE	-0.135152	0.438383	-0.188777	0.0786368	-0.053625	24.451	36.6419	51.5778	NE	NE	NE	NE
Rv3853	menG	ribonuclease activity regulator protein RraA	4	4	0.630952	TRUE	-0.365814	0.41607	-0.203374	0.494555	0.16244	14.1698	36.6762	69.575	NE	NE	NE	NE
Rv2808	-	hypothetical protein Rv2808	10	9	0.485714	TRUE	-0.129719	0.660272	-0.182141	0.321592	-0.0524219	24.7651	36.6816	68	NE	NE	NE	NE
Rv0105c	rpmB	50S ribosomal protein L28	5	4	0.595238	TRUE	-0.165841	0.693785	-0.37553	0.136431	-0.209689	22.7487	36.7033	91.36	S	NE	NE	NE
Rv1140	-	PROBABLE INTEGRAL MEMBRANE PROTEIN	11	10	0.638528	TRUE	-0.248962	0.352128	-0.0715275	0.704301	0.177434	18.699	36.7956	71.9545	NE	NE	NE	NE
Rv2487c	PE_PGRS42	PE-PGRS FAMILY PROTEIN	26	26	0.720696	TRUE	-0.239244	0.158039	0.163853	0.137863	0.403097	19.1334	36.8051	47.2808	U	NE	NE	NE
Rv1776c	-	POSSIBLE TRANSCRIPTIONAL REGULATORY PROTEIN	12	11	0.628968	TRUE	-0.171196	0.516809	-0.0140949	0.94104	0.157101	22.4638	36.847	66.7583	NE	NE	NE	NE
Rv0852	fadD16	POSSIBLE FATTY-ACID-CoA LIGASE FADD16 (FATTY-ACID-CoA SYNTHETASE) (FATTY-ACID-CoA SYNTHASE)	15	14	0.615873	TRUE	-0.158357	0.502122	-0.0212496	0.90121	0.137107	23.1528	36.8652	51.64	NE	NE	NE	NE
Rv1270c	lprA	POSSIBLE LIPOPROTEIN LPRA	12	11	0.619048	TRUE	-0.185135	0.480658	-0.324529	0.0424481	-0.139394	21.7385	36.8814	45.475	NE	NE	NE	GD
Rv1356c	-	hypothetical protein Rv1356c	28	24	0.570578	TRUE	-0.242185	0.137252	-0.343778	0.000731769	-0.101593	19.0009	36.8898	63.1857	NE	NE	NE	GD
Rv2088	pknJ	PROBABLE TRANSMEMBRANE SERINE/THREONINE-PROTEIN KINASE J PKNJ (PROTEIN KINASE J) (STPK J)	30	28	0.623016	TRUE	-0.24435	0.118391	-0.262844	0.00824579	-0.0184946	18.9039	36.8991	58.8333	NE	NE	NE	GD
Rv1931c	-	PROBABLE TRANSCRIPTIONAL REGULATORY PROTEIN	5	5	0.642857	TRUE	-0.107863	0.804588	0.0262248	0.930527	0.134088	26.0691	36.9695	47.48	NE	NE	NE	NE
Rv1627c	-	lipid-transfer protein	20	18	0.627381	TRUE	-0.214929	0.274834	-0.0461013	0.742796	0.168828	20.264	37.0007	56.53	NE	NE	NE	NE
Rv3570c	-	POSSIBLE OXIDOREDUCTASE	19	17	0.615288	TRUE	-0.125264	0.555484	-0.226188	0.077509	-0.100925	25.0256	37.1068	55.6474	NE	NE	NE	NE
Rv2623	TB31.7	hypothetical protein Rv2623	9	8	0.637566	TRUE	-0.230991	0.444474	-0.135651	0.494536	0.0953395	19.5101	37.126	54.5111	NE	NE	NE	NE
Rv1474c	-	PROBABLE TRANSCRIPTIONAL REGULATORY PROTEIN	8	7	0.633929	TRUE	-0.269408	0.394863	-0.0306472	0.896059	0.238761	17.816	37.214	67.1875	NE	NE	NE	NE
Rv2358	-	PROBABLE TRANSCRIPTIONAL REGULATORY PROTEIN (PROBABLY ARSR-FAMILY)	5	5	0.638095	TRUE	-0.0418886	0.927562	-0.103541	0.711082	-0.0616528	30.4279	37.3073	48.98	NE	NE	NE	NE
Rv0242c	fabG	3-ketoacyl-(acyl-carrier-protein) reductase	11	11	0.642857	TRUE	-0.130205	0.643819	-0.160079	0.361674	-0.0298743	24.7368	37.366	43.3364	NE	NE	NE	NE
Rv0693	pqqE	PROBABLE COENZYME PQQ SYNTHESIS PROTEIN E PQQE (COENZYME PQQ SYNTHESIS PROTEIN III)	19	16	0.640351	TRUE	-0.141883	0.498297	-0.198357	0.123696	-0.0564739	24.0672	37.6266	60.6211	NE	NE	NE	NE
Rv3367	PE_PGRS51	PE-PGRS FAMILY PROTEIN	24	22	0.714286	TRUE	-0.138988	0.454853	0.197809	0.0825538	0.336797	24.2316	37.6472	84.0542	NE	NE	NE	NE
Rv0184	-	hypothetical protein Rv0184	11	11	0.640693	TRUE	-0.162557	0.560441	-0.351668	0.0349282	-0.189111	22.9252	37.7265	70.1545	NE	NE	NE	GD
Rv1798	-	hypothetical protein Rv1798	31	29	0.605991	TRUE	-0.213383	0.170645	-0.301764	0.00185383	-0.0883819	20.338	37.7449	37.8258	NE	NE	NE	GD
Rv2696c	-	CONSERVED HYPOTHETICAL ALANINE AND GLYCINE AND VALINE RICH PROTEIN	11	9	0.686147	TRUE	-0.399482	0.122059	-0.0489398	0.796912	0.350542	13.0756	37.7501	97.3091	NE	NE	NE	NE
Rv0622	-	POSSIBLE MEMBRANE PROTEIN	13	12	0.593407	TRUE	-0.0926297	0.72443	-0.322107	0.0359839	-0.229477	27.0176	37.7679	67.8769	NE	NE	NE	GD
Rv1716	-	hypothetical protein Rv1716	12	12	0.654762	TRUE	-0.041022	0.886326	-0.142653	0.398986	-0.10163	30.4897	37.7998	49.4333	NE	NE	NE	NE
Rv3147	nuoC	NADH dehydrogenase subunit C	14	13	0.663265	TRUE	-0.0997176	0.691864	0.00978529	0.955613	0.109503	26.5721	37.819	45.0571	NE	NE	NE	NE
Rv2437	-	hypothetical protein Rv2437	9	9	0.642857	TRUE	-0.0676013	0.839269	-0.215537	0.260481	-0.147935	28.65	38.0205	37.7889	NE	NE	NE	NE
Rv1775	-	hypothetical protein Rv1775	14	13	0.646259	TRUE	-0.079029	0.757485	-0.0515426	0.757989	0.0274864	27.8929	38.0348	44.0643	NE	NE	NE	NE
Rv2615c	PE_PGRS45	PE-PGRS FAMILY PROTEIN	18	15	0.716931	TRUE	-0.291472	0.152118	0.033261	0.827108	0.324733	16.9088	38.0872	81.6278	NE	NE	NE	NE
Rv1354c	-	hypothetical protein Rv1354c	44	40	0.598485	TRUE	-0.178434	0.17239	-0.216491	0.00843447	-0.0380575	22.0843	38.1331	53.5659	NE	NE	NE	GD
Rv3332	nagA	PROBABLE N-ACETYLGLUCOSAMINE-6-PHOSPHATE DEACETYLASE NAGA (GLCNAC 6-P DEACETYLASE)	6	6	0.662698	TRUE	-0.0424656	0.91957	-0.206545	0.387462	-0.164079	30.3869	38.2194	41.8833	NE	NE	NE	NE
Rv1211	-	hypothetical protein Rv1211	5	5	0.561905	TRUE	-0.0830279	0.852962	-0.52773	0.0338208	-0.444702	27.6327	38.2553	261.36	S	NE	NE	GD
Rv1239c	corA	POSSIBLE MAGNESIUM AND COBALT TRANSPORT TRANSMEMBRANE PROTEIN CORA	26	22	0.599817	TRUE	-0.20992	0.219457	-0.289972	0.00650126	-0.0800523	20.5049	38.3134	47.8192	NE	NE	NE	GD
Rv1010	ksgA	dimethyladenosine transferase	13	13	0.630037	TRUE	-0.070826	0.792499	0.103022	0.536705	0.173848	28.4343	38.3447	39.1846	NE	NE	NE	NE
Rv0851c	-	short chain dehydrogenase	10	9	0.640476	TRUE	-0.0991757	0.74333	-0.148344	0.425301	-0.049168	26.6059	38.3983	58.91	NE	NE	NE	NE
Rv0582	-	hypothetical protein Rv0582	10	10	0.611905	TRUE	-0.139415	0.637335	-0.0277855	0.895015	0.111629	24.2073	38.4353	34.65	NE	NE	NE	NE
Rv1777	cyp144	Probable cytochrome p450 144 CYP144	28	25	0.611395	TRUE	-0.209402	0.203081	-0.102455	0.3512	0.106947	20.5299	38.4599	58.1357	NE	NE	NE	NE
Rv2973c	recG	PROBABLE ATP-DEPENDENT DNA HELICASE RECG	30	28	0.62381	TRUE	-0.246953	0.113998	-0.373208	0.000125161	-0.126255	18.788	38.4991	57.9333	NE	NE	NE	GD
Rv1524	-	Probable glycosyltransferase	14	14	0.610544	TRUE	-0.132811	0.593724	-0.130486	0.405553	0.00232544	24.5858	38.5518	45.9643	NE	NE	NE	NE
Rv2662	-	hypothetical protein Rv2662	5	4	0.647619	TRUE	-0.179702	0.668219	0.103603	0.71097	0.283305	22.0184	38.5993	115.26	S	NE	NE	NE
Rv1912c	fadB5	POSSIBLE OXIDOREDUCTASE FADB5	14	13	0.636054	TRUE	-0.118234	0.63581	0.0329439	0.848717	0.151177	25.4421	38.6316	79.4643	NE	NE	NE	NE
Rv1917c	PPE34	PPE FAMILY PROTEIN	122	114	0.556596	TRUE	-0.106202	0.177039	-0.157243	0.00142268	-0.0510409	26.1709	38.6538	86.2213	NE	NE	NE	GD
Rv2254c	-	Probable integral membrane protein	6	6	0.619048	TRUE	-0.301284	0.411651	0.211202	0.375851	0.512485	16.5199	38.7292	43.2833	NE	NE	NE	NE
Rv1121	zwf1	glucose-6-phosphate 1-dehydrogenase	24	23	0.617063	TRUE	-0.179696	0.317683	-0.188957	0.0984942	-0.00926075	22.0187	38.7739	37.975	NE	NE	NE	NE
Rv2918c	glnD	PII uridylyl-transferase	27	24	0.635802	TRUE	-0.144054	0.404505	-0.186216	0.0831725	-0.0421616	23.9447	38.8607	66.3519	NE	NE	NE	NE
Rv1059	-	hypothetical protein Rv1059	10	10	0.645238	TRUE	-0.0175046	0.956344	-0.0839131	0.669052	-0.0664086	32.2141	38.8789	39.81	NE	NE	NE	NE
Rv2189c	-	hypothetical protein Rv2189c	12	11	0.654762	TRUE	-0.227702	0.375806	-0.0629237	0.728118	0.164778	19.6622	38.8906	55.4333	NE	NE	NE	NE
Rv1113	-	hypothetical protein Rv1113	2	2	0.690476	TRUE	0.0633993	0.929416	0.333185	0.424138	0.269786	38.9129	38.9307	48.05	S	NE	NE	NE
Rv2067c	-	hypothetical protein Rv2067c	35	33	0.579592	TRUE	-0.0982346	0.527087	-0.0587301	0.567324	0.0395045	26.6647	38.9625	92.2371	NE	NE	NE	NE
Rv0880	-	POSSIBLE TRANSCRIPTIONAL REGULATORY PROTEIN (POSSIBLY MARR-FAMILY)	1	1	0.595238	TRUE	0.0643576	0.949327	-0.195826	0.756098	-0.260184	39	39	39	S	Uncertain	NE	NE
Rv3148	nuoD	NADH dehydrogenase subunit D	22	22	0.621212	TRUE	-0.13271	0.495701	0.0211513	0.880702	0.153861	24.5917	39.0605	38.0318	U	NE	NE	NE
Rv2637	dedA	POSSIBLE TRANSMEMBRANE PROTEIN DEDA	10	10	0.695238	TRUE	-0.124232	0.676423	0.129287	0.492401	0.253519	25.0863	39.0947	49.01	NE	NE	NE	NE
Rv3140	fadE23	PROBABLE ACYL-CoA DEHYDROGENASE FADE23	20	18	0.605952	TRUE	-0.190783	0.335389	-0.233563	0.060345	-0.0427802	21.4511	39.0982	51.86	NE	NE	NE	NE
Rv1186c	-	hypothetical protein Rv1186c	19	18	0.656642	TRUE	-0.233316	0.245953	-0.128114	0.335965	0.105201	19.4032	39.1115	43.1474	NE	NE	NE	NE
Rv2404c	lepA	GTP-binding protein LepA	30	29	0.630159	TRUE	-0.115106	0.489052	-0.147067	0.153248	-0.0319614	25.6297	39.1582	55.4667	NE	NE	NE	NE
Rv2826c	-	hypothetical protein Rv2826c	11	11	0.634199	TRUE	-0.152298	0.587298	-0.0588681	0.756098	0.0934297	23.4851	39.1748	67.4091	NE	NE	NE	NE
Rv3175	-	amidase	22	20	0.635281	TRUE	-0.100084	0.613768	-0.208075	0.0802345	-0.107991	26.5493	39.2045	77.8818	NE	NE	NE	NE
Rv1222	-	hypothetical protein Rv1222	3	2	0.603175	TRUE	-0.239168	0.656871	-0.176951	0.617914	0.0622168	19.1368	39.2303	250.433	S	Uncertain	NE	NE
Rv3660c	-	hypothetical protein Rv3660c	9	8	0.716931	TRUE	-0.0561403	0.866976	0.35591	0.0545878	0.41205	29.4295	39.28	65.9	NE	NE	NE	NE
Rv1938	ephB	PROBABLE EPOXIDE HYDROLASE EPHB (EPOXIDE HYDRATASE)	17	16	0.637255	TRUE	-0.117387	0.603905	-0.133003	0.345781	-0.0156162	25.4927	39.4428	50.9824	NE	NE	NE	NE
Rv1271c	-	CONSERVED HYPOTHETICAL SECRETED PROTEIN	8	7	0.58631	TRUE	-0.106576	0.75286	-0.044184	0.846678	0.0623923	26.1479	39.578	64.5875	NE	NE	NE	NE
Rv1937	-	POSSIBLE OXYGENASE	49	48	0.622449	TRUE	-0.112571	0.376624	-0.194135	0.013099	-0.0815638	25.7826	39.6231	51.8122	NE	NE	NE	GD
Rv0107c	ctpI	PROBABLE CATION-TRANSPORTER ATPASE I CTPI	66	58	0.659091	TRUE	-0.18443	0.0767345	0.00972932	0.905796	0.19416	21.7746	39.6786	70.4667	NE	NE	NE	NE
Rv0250c	-	hypothetical protein Rv0250c	4	4	0.619048	TRUE	-0.0365553	0.942323	0.0168555	0.958071	0.0534107	30.8101	39.7399	59.225	S	NE	NE	NE
Rv0437c	psd	phosphatidylserine decarboxylase	8	7	0.681548	TRUE	-0.414693	0.176439	-0.0584387	0.793382	0.356254	12.6083	39.7491	53.35	NE	NE	NE	NE
Rv3060c	-	PROBABLE TRANSCRIPTIONAL REGULATORY PROTEIN (PROBABLY GNTR-FAMILY)	25	21	0.61619	TRUE	-0.146922	0.414273	-0.085148	0.473399	0.0617741	23.7838	39.8246	76.852	NE	NE	NE	NE
Rv0532	PE_PGRS6	PE-PGRS FAMILY PROTEIN	18	15	0.71164	TRUE	-0.213385	0.30401	0.0738463	0.610365	0.287231	20.3379	39.8846	72.5111	NE	NE	NE	NE
Rv3657c	-	POSSIBLE CONSERVED ALANINE RICH MEMBRANE PROTEIN	8	8	0.651786	TRUE	-0.118529	0.723337	0.0552048	0.805152	0.173733	25.4245	39.92	31.6875	NE	NE	NE	NE
Rv0712	-	hypothetical protein Rv0712	20	20	0.677381	TRUE	-0.134513	0.511276	0.0283457	0.845035	0.162859	24.4877	40.0952	68.19	NE	NE	NE	NE
Rv2920c	amt	PROBABLE AMMONIUM-TRANSPORT INTEGRAL MEMBRANE PROTEIN AMT	20	18	0.62619	TRUE	-0.114076	0.582685	-0.0119689	0.936339	0.102107	25.6917	40.1303	67.525	NE	NE	NE	NE
Rv1290A	-	hypothetical protein Rv1290A	7	7	0.639456	TRUE	-0.202839	0.561955	-0.084139	0.723089	0.1187	20.8501	40.1515	41.1143	NE	NE	NE	NE
Rv2253	-	Possible secreted unknown protein	12	11	0.569444	TRUE	-0.110878	0.683243	-0.0937583	0.595954	0.0171198	25.8853	40.3082	84.4333	NE	NE	NE	NE
Rv2323c	-	hypothetical protein Rv2323c	22	18	0.59632	TRUE	-0.103686	0.602148	-0.202747	0.0886591	-0.0990613	26.3258	40.3316	83.4227	NE	NE	NE	NE
Rv2795c	-	hypothetical protein Rv2795c	16	15	0.629464	TRUE	-0.120996	0.603905	-0.074062	0.63083	0.0469339	25.2777	40.3514	51.8563	NE	NE	NE	NE
Rv0589	mce2A	MCE-FAMILY PROTEIN MCE2A	27	25	0.602293	TRUE	-0.2243	0.178721	-0.351457	0.00067149	-0.127157	19.8207	40.3608	55.5556	NE	NE	NE	GD
Rv1574	-	Probable phiRV1 phage related protein	3	3	0.611111	TRUE	0.0480659	0.934723	0.314422	0.348801	0.266356	37.5457	40.3927	50.4333	S	NE	NE	NE
Rv3595c	PE_PGRS59	PE-PGRS FAMILY PROTEIN	15	15	0.736508	TRUE	-0.134972	0.572751	0.16811	0.25644	0.303082	24.4613	40.4637	79.02	NE	NE	NE	NE
Rv0329c	-	hypothetical protein Rv0329c	9	8	0.624339	TRUE	-0.061041	0.853904	-0.0688046	0.742796	-0.00776356	29.0936	40.5462	89.5	NE	NE	NE	NE
Rv1217c	-	PROBABLE TETRONASIN-TRANSPORT INTEGRAL MEMBRANE PROTEIN ABC TRANSPORTER	21	21	0.676871	TRUE	-0.0851851	0.678363	-0.119934	0.344847	-0.0347484	27.4933	40.5837	48.8143	U	NE	NE	NE
Rv2625c	-	PROBABLE CONSERVED TRANSMEMBRANE ALANINE AND LEUCINE RICH PROTEIN	19	19	0.656642	TRUE	-0.12191	0.565325	0.00096878	0.995495	0.122879	25.2235	40.6353	63.0211	NE	NE	NE	NE
Rv1273c	-	PROBABLE DRUGS-TRANSPORT TRANSMEMBRANE ATP-BINDING PROTEIN ABC TRANSPORTER	32	30	0.641369	TRUE	-0.175226	0.259353	-0.263153	0.00615376	-0.0879269	22.2517	40.6828	55.2469	NE	NE	NE	GD
Rv3261	fbiA	PROBABLE F420 BIOSYNTHESIS PROTEIN FBIA	14	14	0.658163	TRUE	-0.336281	0.144406	-0.263354	0.0769991	0.0729265	15.2021	40.8488	58.75	NE	NE	NE	NE
Rv1604	impA	PROBABLE INOSITOL-MONOPHOSPHATASE IMPA (IMP)	13	12	0.620879	TRUE	-0.0904667	0.731256	-0.075106	0.662277	0.0153607	27.1549	40.8851	56.2846	NE	NE	NE	NE
Rv3335c	-	PROBABLE CONSERVED INTEGRAL MEMBRANE PROTEIN	12	12	0.579365	TRUE	-0.178492	0.498297	-0.221523	0.174026	-0.0430318	22.0812	40.908	45.8917	NE	NE	NE	NE
Rv3516	echA19	enoyl-CoA hydratase	8	7	0.66369	TRUE	-0.109539	0.746282	0.150714	0.473123	0.260253	25.9667	40.9192	143.938	NE	NE	NE	NE
Rv3647c	-	hypothetical protein Rv3647c	10	8	0.671429	TRUE	-0.255413	0.362829	0.0893532	0.64831	0.344766	18.4159	40.9275	75.63	NE	NE	NE	NE
Rv1255c	-	PROBABLE TRANSCRIPTIONAL REGULATORY PROTEIN	10	9	0.669048	TRUE	-0.110956	0.7106	0.101865	0.598862	0.212821	25.8805	40.9908	63.27	NE	NE	NE	NE
Rv3078	hab	PROBABLE HYDROXYLAMINOBENZENE MUTASE HAB	6	6	0.634921	TRUE	-0.052298	0.897939	0.167529	0.49192	0.219827	29.6955	41.0121	63.6167	NE	NE	NE	NE
Rv1752	-	hypothetical protein Rv1752	5	5	0.642857	TRUE	-0.0584626	0.896199	-0.175711	0.511519	-0.117248	29.2699	41.0422	56.74	NE	NE	NE	NE
Rv1468c	PE_PGRS29	PE-PGRS FAMILY PROTEIN	11	10	0.720779	TRUE	-0.225642	0.404505	-0.00795362	0.966544	0.217689	19.758	41.0519	57.3091	NE	NE	NE	NE
Rv1112	-	translation-associated GTPase	11	11	0.619048	TRUE	-0.138873	0.620673	-0.226943	0.183266	-0.0880706	24.2381	41.1724	37.6636	NE	NE	NE	NE
Rv2498c	citE	PROBABLE CITRATE (PRO-3S)-LYASE (BETA SUBUNIT) CITE (CITRASE) (CITRATASE) (CITRITASE) (CITRIDESMOLASE) (CITRASE ALDOLASE)	9	9	0.648148	TRUE	-0.0451004	0.892184	-0.0652534	0.755962	-0.020153	30.2001	41.2038	60.9	NE	NE	NE	NE
Rv2829c	-	hypothetical protein Rv2829c	5	5	0.680952	TRUE	-0.0689894	0.877236	0.113294	0.684316	0.182283	28.557	41.2179	45.9	NE	NE	NE	NE
Rv2032	acg	Conserved hypothetical protein Acg	19	19	0.632832	TRUE	-0.110739	0.604289	0.0420123	0.77017	0.152751	25.8937	41.2888	43.3474	NE	NE	NE	NE
Rv3817	-	POSSIBLE PHOSPHOTRANSFERASE	9	9	0.685185	TRUE	-0.0495472	0.881495	0.138761	0.484023	0.188308	29.8873	41.2942	56.1222	NE	NE	NE	NE
Rv0262c	aac	AMINOGLYCOSIDE 2'-N-ACETYLTRANSFERASE AAC (AAC(2')-IC)	8	8	0.693452	TRUE	-0.0311098	0.930899	-0.0590778	0.790923	-0.027968	31.2051	41.3137	52.7375	NE	NE	NE	NE
Rv2816c	-	hypothetical protein Rv2816c	14	14	0.528912	TRUE	-0.0408556	0.878705	-0.42401	0.00357886	-0.383155	30.5016	41.3977	67.2143	NE	NE	NE	GD
Rv0846c	-	PROBABLE OXIDASE	31	29	0.612135	TRUE	-0.164889	0.297367	-0.226341	0.0219711	-0.0614528	22.7997	41.6039	67.1226	NE	NE	NE	GD
Rv0223c	-	PROBABLE ALDEHYDE DEHYDROGENASE	25	24	0.599048	TRUE	-0.0356342	0.857957	-0.13721	0.228835	-0.101576	30.8766	41.6265	61.944	NE	NE	NE	NE
Rv2148c	-	hypothetical protein Rv2148c	9	8	0.587302	TRUE	-0.0634006	0.850038	0.093244	0.650307	0.156645	28.9333	41.6713	74	NE	NE	NE	NE
Rv1911c	lppC	PROBABLE LIPOPROTEIN LPPC	9	9	0.650794	TRUE	-0.0910086	0.779495	-0.188373	0.330077	-0.0973643	27.1205	41.6906	49.6	NE	NE	NE	NE
Rv2874	dipZ	POSSIBLE INTEGRAL MEMBRANE C-TYPE CYTOCHROME BIOGENESIS PROTEIN DIPZ	46	44	0.604555	TRUE	-0.0771753	0.572751	-0.134112	0.10483	-0.056937	28.0144	41.7458	57.4326	NE	NE	NE	NE
Rv0162c	adhE1	PROBABLE ZINC-TYPE ALCOHOL DEHYDROGENASE (E SUBUNIT) ADHE	17	17	0.662465	TRUE	-0.149355	0.500062	-0.182663	0.183197	-0.0333081	23.6482	41.8086	54.4647	NE	NE	NE	NE
Rv3164c	moxR3	PROBABLE METHANOL DEHYDROGENASE TRANSCRIPTIONAL REGULATORY PROTEIN MOXR3	13	12	0.569597	TRUE	-0.117083	0.651196	-0.274716	0.0756296	-0.157633	25.511	41.8209	68.1538	NE	NE	NE	NE
Rv1447c	zwf2	glucose-6-phosphate 1-dehydrogenase	20	20	0.653571	TRUE	-0.0355373	0.873676	-0.203238	0.104899	-0.167701	30.8836	41.9085	44.825	NE	NE	NE	NE
Rv0774c	-	PROBABLE CONSERVED EXPORTED PROTEIN	11	10	0.647186	TRUE	-0.19683	0.474216	0.0389762	0.842302	0.235806	21.1476	41.9447	60.4636	NE	NE	NE	NE
Rv2782c	pepR	PROBABLE ZINC PROTEASE PEPR	14	14	0.656463	TRUE	-0.0245898	0.928215	-0.0963057	0.55101	-0.0717158	31.6847	41.995	71.4643	NE	NE	NE	NE
Rv3386	-	POSSIBLE TRANSPOSASE	10	8	0.6	TRUE	-0.157491	0.592857	0.0228	0.914337	0.180291	23.2	42.0057	89.34	NE	NE	NE	NE
Rv0418	lpqL	PROBABLE LIPOPROTEIN AMINOPEPTIDASE LPQL	28	26	0.645408	TRUE	-0.0891965	0.611985	-0.0889958	0.424098	0.000200693	27.236	42.0244	50.8393	NE	NE	NE	NE
Rv2284	lipM	Probable esterase LipM	29	28	0.629721	TRUE	-0.108964	0.52287	-0.14886	0.15503	-0.039896	26.0018	42.2368	48.1862	NE	NE	NE	NE
Rv0198c	-	PROBABLE ZINC METALLOPROTEASE	43	40	0.618494	TRUE	-0.217155	0.0950838	-0.134322	0.117343	0.0828326	20.1578	42.2387	57.1047	NE	NE	NE	NE
Rv0906	-	hypothetical protein Rv0906	16	14	0.638393	TRUE	-0.154631	0.498297	0.0706792	0.648258	0.22531	23.3566	42.2562	64.4125	NE	NE	NE	NE
Rv3269	-	hypothetical protein Rv3269	5	5	0.609524	TRUE	-0.0318184	0.944137	0.232925	0.374111	0.264744	31.1535	42.2607	78.4	NE	NE	NE	NE
Rv3166c	-	hypothetical protein Rv3166c	15	15	0.609524	TRUE	-0.117488	0.625219	-0.111583	0.466687	0.0059052	25.4867	42.3065	70.9333	NE	NE	NE	NE
Rv1332	-	PROBABLE TRANSCRIPTIONAL REGULATORY PROTEIN	7	7	0.571429	TRUE	0.0159156	0.966853	-0.0454799	0.853137	-0.0613956	34.8309	42.3545	62.1	NE	NE	NE	NE
Rv1399c	lipH	PROBABLE LIPASE LIPH	16	15	0.642857	TRUE	-0.103539	0.656871	-0.0951215	0.525878	0.00841747	26.3349	42.3762	78.8187	NE	NE	NE	NE
Rv0069c	sdaA	PROBABLE L-SERINE DEHYDRATASE SDAA (L-SERINE DEAMINASE) (SDH) (L-SD)	12	12	0.638889	TRUE	-0.00545158	0.986026	-0.172955	0.298928	-0.167504	33.1347	42.381	58.1167	NE	NE	NE	NE
Rv3844	-	POSSIBLE TRANSPOSASE	4	4	0.619048	TRUE	-0.00266581	0.995918	0.419351	0.135545	0.422017	33.3512	42.507	81.15	NE	NE	NE	NE
Rv2297	-	hypothetical protein Rv2297	8	7	0.60119	TRUE	-0.311389	0.317341	-0.0497337	0.827108	0.261655	16.1284	42.5783	91.6875	NE	NE	NE	NE
Rv2072c	cobL	Probable precorrin-6y methyltransferase CobL	13	13	0.641026	TRUE	-0.0868841	0.74333	-0.109792	0.508455	-0.0229076	27.384	42.625	50.9462	NE	NE	NE	NE
Rv1215c	-	hypothetical protein Rv1215c	27	24	0.662257	TRUE	-0.144813	0.401587	-0.0600176	0.611924	0.0847956	23.902	42.6594	74.0741	NE	NE	NE	NE
Rv1035c	-	PROBABLE TRANSPOSASE (FRAGMENT)	5	5	0.652381	TRUE	0.0816955	0.854179	0.42542	0.0883828	0.343724	40.6088	42.6743	50.72	NE	NE	NE	NE
Rv0220	lipC	PROBABLE ESTERASE LIPC	25	22	0.647619	TRUE	-0.189907	0.280737	-0.198953	0.0744128	-0.00904573	21.4954	42.6911	57.636	NE	NE	NE	NE
Rv1395	-	PROBABLE TRANSCRIPTIONAL REGULATORY PROTEIN	18	16	0.601852	TRUE	-0.152188	0.479325	-0.128029	0.349993	0.0241592	23.4911	42.6959	62.1722	NE	NE	NE	NE
Rv3716c	-	hypothetical protein Rv3716c	4	4	0.720238	TRUE	-0.0301235	0.951774	-0.103034	0.742796	-0.0729109	31.2772	42.7148	47.725	S	NE	NE	NE
Rv2627c	-	hypothetical protein Rv2627c	22	21	0.623377	TRUE	-0.0925016	0.642563	-0.136655	0.264233	-0.0441538	27.0257	42.7471	45.6909	NE	NE	NE	NE
Rv3124	-	PROBABLE TRANSCRIPTIONAL REGULATORY PROTEIN	31	27	0.542243	TRUE	-0.126916	0.435317	-0.168482	0.0945712	-0.0415662	24.9287	42.7677	107.81	NE	NE	NE	NE
Rv1261c	-	hypothetical protein Rv1261c	12	12	0.632937	TRUE	-0.0861954	0.754685	-0.195816	0.234055	-0.109621	27.4283	42.7733	45.2	NE	NE	NE	NE
Rv1419	-	hypothetical protein Rv1419	6	6	0.638889	TRUE	-0.00793185	0.986019	0.255829	0.275255	0.263761	32.9432	42.9051	94.1167	NE	NE	NE	NE
Rv0760c	-	hypothetical protein Rv0760c	6	5	0.575397	TRUE	-0.0286767	0.944944	0.111739	0.658268	0.140415	31.3833	42.94	84.7833	NE	NE	NE	NE
Rv0343	iniC	ISONIAZID INDUCTIBLE GENE PROTEIN INIC	13	13	0.661172	TRUE	-0.171039	0.499463	0.0514369	0.767016	0.222475	22.4721	42.9564	48.2462	NE	NE	NE	NE
Rv0064	-	hypothetical protein Rv0064	69	67	0.6049	TRUE	-0.125445	0.233886	-0.148805	0.0250195	-0.0233601	25.0149	42.9808	51.9855	NE	NE	NE	GD
Rv0295c	-	hypothetical protein Rv0295c	10	9	0.657143	TRUE	-0.172776	0.555205	0.0512319	0.79697	0.224008	22.3804	43.0016	75.77	NE	NE	NE	NE
Rv1282c	oppC	PROBABLE OLIGOPEPTIDE-TRANSPORT INTEGRAL MEMBRANE PROTEIN ABC TRANSPORTER OPPC	16	15	0.589286	TRUE	-0.0469451	0.851835	-0.147054	0.309246	-0.100109	30.0699	43.0572	56.15	NE	NE	NE	NE
Rv3549c	-	short chain dehydrogenase	11	11	0.688312	TRUE	-0.0909994	0.75286	-0.315347	0.0600525	-0.224348	27.121	43.124	43.3636	NE	NE	NE	NE
Rv0593	lprL	POSSIBLE MCE-FAMILY LIPOPROTEIN LPRL (MCE-FAMILY LIPOPROTEIN MCE2E)	19	14	0.632832	TRUE	-0.207515	0.30401	-0.0246176	0.868998	0.182897	20.6215	43.1619	85.6316	NE	NE	NE	NE
Rv1100	-	hypothetical protein Rv1100	10	10	0.664286	TRUE	-0.0819936	0.790199	0.098442	0.611924	0.180436	27.6998	43.183	46.93	NE	NE	NE	NE
Rv3348	-	PROBABLE TRANSPOSASE	4	4	0.619048	TRUE	0.00426311	0.992778	0.42628	0.128868	0.422017	33.8956	43.1987	66.225	NE	NE	NE	NE
Rv3599c	-	HYPOTHETICAL SHORT PROTEIN	2	1	0.666667	TRUE	-0.406177	0.532147	-0.207127	0.636368	0.19905	12.8679	43.224	178.45	S	Uncertain	NE	NE
Rv3338	-	hypothetical protein Rv3338	5	4	0.666667	TRUE	-0.0272334	0.951271	0.301366	0.238606	0.328599	31.4894	43.3386	100.02	NE	NE	NE	NE
Rv2337c	-	hypothetical protein Rv2337c	11	9	0.612554	TRUE	-0.150946	0.590735	-0.101463	0.581372	0.0494825	23.5599	43.37	122.127	NE	NE	NE	NE
Rv2502c	accD1	PROBABLE ACETYL-/PROPIONYL-CoA CARBOXYLASE (BETA SUBUNIT) ACCD1	29	27	0.614943	TRUE	-0.0719362	0.680132	-0.229789	0.0249745	-0.157853	28.3605	43.4697	61.3966	NE	NE	NE	GD
Rv1948c	-	hypothetical protein Rv1948c	17	17	0.47479	TRUE	-0.113431	0.615083	-0.267419	0.0475036	-0.153988	25.7306	43.4871	110.218	NE	NE	NE	GD
Rv3126c	-	hypothetical protein Rv3126c	2	2	0.535714	TRUE	0.0913247	0.897576	-0.097168	0.833146	-0.188493	41.5305	43.5168	42	S	NE	NE	NE
Rv1518	-	hypothetical protein Rv1518	13	12	0.584249	TRUE	-0.120469	0.642139	-0.262205	0.0909246	-0.141736	25.309	43.5517	56.7769	NE	NE	NE	NE
Rv2869c	-	PROBABLE CONSERVED TRANSMEMBRANE PROTEIN	22	22	0.608225	TRUE	-0.164614	0.387357	-0.360073	0.00174872	-0.195459	22.8144	43.5563	37.2591	U	NE	NE	GD
Rv3385c	-	hypothetical protein Rv3385c	3	3	0.619048	TRUE	0.0818359	0.886478	-0.317374	0.345528	-0.39921	40.6221	43.698	77.7667	NE	NE	NE	NE
Rv1079	metB	cystathionine gamma-synthase	19	16	0.610276	TRUE	-0.120028	0.572751	-0.0595093	0.676642	0.0605189	25.3352	43.7223	76.4684	NE	NE	NE	NE
Rv1060	-	hypothetical protein Rv1060	5	5	0.657143	TRUE	-0.170425	0.685426	0.129963	0.638252	0.300387	22.5046	43.7845	47.32	NE	NE	NE	NE
Rv3493c	-	CONSERVED HYPOTHETICAL MCE ASSOCIATED ALANINE AND VALINE RICH PROTEIN	13	12	0.644689	TRUE	-0.0689578	0.797273	0.124331	0.447854	0.193288	28.5591	43.7973	52.3462	NE	NE	NE	NE
Rv3539	PPE63	PPE FAMILY PROTEIN	31	30	0.638249	TRUE	-0.0912784	0.584787	-0.18331	0.0669792	-0.0920318	27.1033	43.8224	49.571	NE	NE	NE	NE
Rv3700c	-	hypothetical protein Rv3700c	14	14	0.687075	TRUE	-0.0686877	0.791732	-0.13283	0.39637	-0.0641425	28.5772	43.8701	55.1214	NE	NE	NE	NE
Rv2762c	-	hypothetical protein Rv2762c	5	5	0.67619	TRUE	-0.0418789	0.927562	-0.311841	0.220826	-0.269962	30.4286	43.91	37.22	NE	NE	NE	NE
Rv2716	-	hypothetical protein Rv2716	10	9	0.616667	TRUE	-0.0824065	0.789298	-0.0347469	0.865909	0.0476596	27.673	43.9112	88.61	NE	NE	NE	NE
Rv3205c	-	hypothetical protein Rv3205c	15	15	0.633333	TRUE	0.0415353	0.872334	-0.103606	0.501995	-0.145142	36.9779	44.0167	72.0133	NE	NE	NE	NE
Rv3050c	-	PROBABLE TRANSCRIPTIONAL REGULATORY PROTEIN (PROBABLY ASNC-FAMILY)	8	8	0.645833	TRUE	-0.152652	0.643819	0.166062	0.424843	0.318714	23.4656	44.0622	64.425	NE	NE	NE	NE
Rv0616c	-	hypothetical protein Rv0616c	7	6	0.622449	TRUE	-0.0634727	0.867082	-0.0930689	0.693292	-0.0295962	28.9284	44.065	84.2714	NE	NE	NE	NE
Rv3903c	-	HYPOTHETICAL ALANINE AND PROLINE RICH PROTEIN	51	50	0.596639	TRUE	-0.0689515	0.598176	-0.104528	0.188784	-0.0355768	28.5595	44.1078	78.0451	NE	NE	NE	NE
Rv1669	-	hypothetical protein Rv1669	9	9	0.582011	TRUE	-0.0638875	0.849091	-0.147377	0.455175	-0.0834893	28.9003	44.1089	48.9889	NE	NE	NE	NE
Rv2049c	-	hypothetical protein Rv2049c	2	2	0.690476	TRUE	0.103468	0.883251	0.139612	0.753715	0.0361444	42.7222	44.1342	44.1	S	NE	NE	NE
Rv0990c	-	hypothetical protein Rv0990c	8	7	0.678571	TRUE	-0.230745	0.474216	0.255868	0.201842	0.486612	19.5214	44.2244	89.7875	NE	NE	NE	NE
Rv0764c	cyp51	CYTOCHROME P450 51 CYP51 (CYPL1) (P450-L1A1) (STEROL 14-ALPHA DEMETHYLASE) (LANOSTEROL 14-ALPHA DEMETHYLASE) (P450-14DM)	19	18	0.617794	TRUE	-0.086977	0.6865	-0.0127433	0.933967	0.0742337	27.3781	44.2547	54.3211	NE	NE	NE	NE
Rv0249c	-	PROBABLE SUCCINATE DEHYDROGENASE	23	23	0.535197	TRUE	-0.0771632	0.694376	-0.234087	0.0433243	-0.156924	28.0152	44.2932	48.1478	U	NE	NE	GD
Rv0725c	-	hypothetical protein Rv0725c	15	13	0.638095	TRUE	-0.210186	0.359504	-0.161488	0.276238	0.0486974	20.492	44.328	58.5333	NE	NE	NE	NE
Rv1516c	-	probable sugar transferase	11	10	0.655844	TRUE	-0.0250953	0.934723	-0.0318136	0.871136	-0.00671828	31.6473	44.3714	51.9727	NE	NE	NE	NE
Rv3305c	amiA1	POSSIBLE N-ACYL-L-AMINO ACID AMIDOHYDROLASE AMIA1 (N-ACYL-L-AMINO ACID AMINOHYDROLASE)	21	20	0.655329	TRUE	-0.126302	0.529027	0.137657	0.271954	0.263959	24.9646	44.4239	59.6857	NE	NE	NE	NE
Rv0802c	-	hypothetical protein Rv0802c	16	15	0.636905	TRUE	-0.142277	0.536722	0.0404268	0.797441	0.182704	24.045	44.4366	59.6875	NE	NE	NE	NE
Rv1807	PPE31	PPE FAMILY PROTEIN	21	20	0.654195	TRUE	-0.0455441	0.835376	-0.120011	0.344777	-0.0744671	30.1687	44.4657	85.5381	NE	NE	NE	NE
Rv3082c	virS	VIRULENCE-REGULATING TRANSCRIPTIONAL REGULATOR VIRS (ARAC/XYLS FAMILY)	19	18	0.629073	TRUE	-0.108253	0.611985	-0.0506873	0.724924	0.0575656	26.0452	44.5668	62.2526	NE	NE	NE	NE
Rv2120c	-	PROBABLE CONSERVED INTEGRAL MEMBRANE PROTEIN	8	7	0.681548	TRUE	-0.187926	0.565267	0.1812	0.380754	0.369126	21.596	44.6724	67.4625	NE	NE	NE	NE
Rv0141c	-	hypothetical protein Rv0141c	9	8	0.603175	TRUE	-0.140999	0.650389	-0.0547302	0.794402	0.0862685	24.1173	44.7069	86.8667	NE	NE	NE	NE
Rv1021	-	nucleoside triphosphate pyrophosphohydrolase	14	12	0.613946	TRUE	-0.147213	0.5519	-0.214391	0.154943	-0.0671782	23.7676	44.7251	92.3	NE	NE	NE	NE
Rv3243c	-	hypothetical protein Rv3243c	4	4	0.607143	TRUE	0.0544294	0.915306	0.464023	0.0971841	0.409593	38.1073	44.8887	80.4	NE	GA	NE	NE
Rv2079	-	hypothetical protein Rv2079	35	32	0.631973	TRUE	-0.17836	0.226885	-0.123587	0.197619	0.0547736	22.0881	44.9221	83.3657	NE	NE	NE	NE
Rv1866	-	hypothetical protein Rv1866	36	35	0.625	TRUE	-0.0907574	0.556675	-0.00148224	0.990231	0.0892751	27.1364	44.971	61.8583	NE	NE	NE	NE
Rv0576	-	PROBABLE TRANSCRIPTIONAL REGULATORY PROTEIN (POSSIBLY ARSR-FAMILY)	20	19	0.652381	TRUE	-0.116655	0.573601	-0.0273233	0.850231	0.0893315	25.5366	45.0716	63.55	NE	NE	NE	NE
Rv1534	-	Probable transcriptional regulator	17	17	0.628852	TRUE	0.0195477	0.936319	0.0756042	0.611924	0.0560565	35.1277	45.0805	60.6412	NE	NE	NE	NE
Rv2530A	-	hypothetical protein Rv2530A	4	4	0.559524	TRUE	-0.0923062	0.853112	-0.221456	0.455145	-0.12915	27.0381	45.089	32.425	S	NE	NE	NE
Rv3319	sdhB	succinate dehydrogenase iron-sulfur subunit	8	6	0.651786	TRUE	-0.386736	0.209391	-0.217921	0.28323	0.168816	13.4799	45.0916	49.9625	NE	NE	NE	NE
Rv1251c	-	hypothetical protein Rv1251c	61	57	0.649883	TRUE	-0.0888726	0.444076	-0.148093	0.0369085	-0.0592205	27.2566	45.1627	63.8164	NE	NE	NE	GD
Rv3315c	cdd	cytidine deaminase	5	5	0.6	TRUE	0.0122137	0.978648	-0.345857	0.17083	-0.358071	34.5311	45.193	57.92	NE	NE	NE	NE
Rv1089	PE10	PE FAMILY PROTEIN	5	5	0.604762	TRUE	-0.161702	0.702336	-0.141727	0.605474	0.0199752	22.9713	45.1948	30.56	S	NE	NE	NE
Rv0971c	echA7	enoyl-CoA hydratase	7	6	0.72449	TRUE	-0.1832	0.603674	-0.255571	0.23605	-0.0723704	21.8377	45.1983	51.5286	NE	NE	NE	NE
Rv1526c	-	Probable glycosyltransferase	19	16	0.636591	TRUE	-0.0381231	0.868211	-0.24547	0.0543417	-0.207347	30.6973	45.213	80.7842	NE	NE	NE	NE
Rv2162c	PE_PGRS38	PE-PGRS FAMILY PROTEIN	14	13	0.729592	TRUE	-0.0263069	0.924472	0.151131	0.32953	0.177437	31.5577	45.2168	72.3714	NE	NE	NE	NE
Rv3470c	ilvB2	PROBABLE ACETOLACTATE SYNTHASE (LARGE SUBUNIT) ILVB2 (AHAS) (ACETOHYDROXY-ACID SYNTHASE LARGE SUBUNIT) (ALS)	20	18	0.657143	TRUE	-0.13441	0.511403	-0.01976	0.894813	0.11465	24.4936	45.3107	68.075	NE	NE	NE	NE
Rv0570	nrdZ	PROBABLE RIBONUCLEOSIDE-DIPHOSPHATE REDUCTASE (LARGE SUBUNIT) NRDZ (RIBONUCLEOTIDE REDUCTASE)	37	32	0.642214	TRUE	-0.181438	0.20499	-0.105804	0.262237	0.075634	21.9286	45.3424	72.6703	NE	NE	NE	NE
Rv3343c	PPE54	PPE FAMILY PROTEIN	157	144	0.568244	TRUE	-0.120636	0.0742366	-0.113513	0.00993812	0.00712356	25.299	45.3541	125.682	NE	NE	NE	GD
Rv0771	-	POSSIBLE 4-CARBOXYMUCONOLACTONE DECARBOXYLASE (CMD)	11	10	0.558442	TRUE	-0.0457519	0.879028	-0.175808	0.313845	-0.130056	30.154	45.3706	83.1273	NE	NE	NE	NE
Rv1734c	-	hypothetical protein Rv1734c	3	3	0.674603	TRUE	0.119375	0.836122	0.075312	0.84109	-0.0440626	44.3347	45.5034	58.6667	NE	NE	NE	NE
Rv1184c	-	POSSIBLE EXPORTED PROTEIN	23	22	0.610766	TRUE	-0.0482352	0.813488	-0.000644085	0.995718	0.0475911	29.9793	45.5085	58.0609	NE	NE	NE	NE
Rv2450c	rpfE	PROBABLE RESUSCITATION-PROMOTING FACTOR RPFE	8	7	0.64881	TRUE	-0.119058	0.722412	0.28935	0.146582	0.408408	25.3929	45.617	65.325	NE	NE	NE	NE
Rv3150	nuoF	PROBABLE NADH DEHYDROGENASE I (CHAIN F) NUOF (NADH-UBIQUINONE OXIDOREDUCTASE CHAIN F)	25	24	0.652381	TRUE	-0.010163	0.959922	-0.138963	0.222254	-0.128801	32.7718	45.6943	56.972	NE	NE	NE	NE
Rv2356c	PPE40	PPE FAMILY PROTEIN	31	28	0.591398	TRUE	-0.17938	0.255341	0.10323	0.322306	0.282609	22.0351	45.7547	93.6839	NE	NE	NE	NE
Rv1257c	-	PROBABLE OXIDOREDUCTASE	16	13	0.671131	TRUE	-0.20412	0.358295	-0.0146211	0.930527	0.189499	20.7872	45.8713	72.2188	NE	NE	NE	NE
Rv1351	-	hypothetical protein Rv1351	11	11	0.571429	TRUE	-0.22946	0.395318	-0.273352	0.105781	-0.0438925	19.5808	45.9404	67.9727	NE	NE	NE	NE
Rv0609	-	hypothetical protein Rv0609	7	7	0.639456	TRUE	-0.105568	0.773553	-0.0857796	0.717493	0.0197879	26.2099	46.1116	51.4857	NE	NE	NE	NE
Rv2417c	-	hypothetical protein Rv2417c	13	13	0.666667	TRUE	-0.055847	0.840291	0.0022596	0.990777	0.0581066	29.4497	46.1506	44.4538	NE	NE	NE	NE
Rv1622c	cydB	Probable integral membrane cytochrome D ubiquinol oxidase (subunit II) cydB (Cytochrome BD-I oxidase subunit II)	22	21	0.624459	TRUE	-0.00904976	0.966736	-0.0180276	0.898942	-0.00897786	32.8572	46.1976	68.0727	NE	NE	NE	NE
Rv0130	-	hypothetical protein Rv0130	4	4	0.636905	TRUE	-0.122553	0.800544	-0.290583	0.314288	-0.16803	25.1854	46.2247	76.45	NE	NE	NE	NE
Rv0299	-	hypothetical protein Rv0299	3	3	0.642857	TRUE	-0.0156292	0.978648	-0.0782426	0.834123	-0.0626134	32.3557	46.2398	169.3	S	NE	NE	NE
Rv0536	galE3	PROBABLE UDP-GLUCOSE 4-EPIMERASE GALE3 (GALACTOWALDENASE) (UDP-GALACTOSE 4-EPIMERASE) (URIDINE DIPHOSPHATE GALACTOSE 4-EPIMERASE) (URIDINE DIPHOSPHO-GALACTOSE 4-EPIMERASE)	12	12	0.69246	TRUE	0.0864074	0.754033	0.268378	0.0967557	0.18197	41.0573	46.2719	62.6917	NE	NE	NE	NE
Rv2670c	-	hypothetical protein Rv2670c	18	17	0.604497	TRUE	-0.0373425	0.87384	-0.176317	0.18685	-0.138975	30.7534	46.2888	69.4611	NE	NE	NE	NE
Rv0925c	-	hypothetical protein Rv0925c	17	15	0.631653	TRUE	-0.03823	0.874475	0.00852536	0.956344	0.0467554	30.6896	46.2897	94.7647	NE	NE	NE	NE
Rv2327	-	hypothetical protein Rv2327	6	6	0.686508	TRUE	-0.103817	0.792542	0.18762	0.435175	0.291437	26.3178	46.3388	59.75	NE	NE	NE	NE
Rv1970	lprM	POSSIBLE MCE-FAMILY LIPOPROTEIN LPRM (MCE-FAMILY LIPOPROTEIN MCE3E)	11	11	0.662338	TRUE	-0.0679664	0.819662	0.155127	0.378606	0.223093	28.6255	46.3475	66.6091	NE	NE	NE	NE
Rv3417c	groEL	chaperonin GroEL	16	13	0.599702	TRUE	-0.137786	0.551877	-0.00285363	0.987388	0.134932	24.3001	46.3566	75.5687	NE	NE	NE	NE
Rv0607	-	hypothetical protein Rv0607	1	1	0.571429	TRUE	0.138933	0.888582	0.132758	0.838274	-0.00617523	46.4	46.4	46.4	S	Uncertain	NE	NE
Rv0311	-	hypothetical protein Rv0311	18	18	0.634921	TRUE	-0.0368877	0.87533	-0.1311	0.338862	-0.0942124	30.7861	46.4525	102.694	NE	NE	NE	NE
Rv0885	-	hypothetical protein Rv0885	15	13	0.622222	TRUE	-0.125869	0.601484	-0.0598018	0.71097	0.0660674	24.99	46.4917	74.7933	NE	NE	NE	NE
Rv2640c	-	POSSIBLE TRANSCRIPTIONAL REGULATORY PROTEIN (PROBABLY ARSR-FAMILY)	4	4	0.625	TRUE	0.0921606	0.853191	-0.00643551	0.985522	-0.0985961	41.6114	46.5375	45.15	NE	NE	NE	NE
Rv1444c	-	hypothetical protein Rv1444c	3	3	0.595238	TRUE	0.0990742	0.863846	-0.153881	0.667428	-0.252955	42.2872	46.6166	44.1333	NE	NE	NE	NE
Rv0696	-	PROBABLE MEMBRANE SUGAR TRANSFERASE	27	27	0.624339	TRUE	-0.0797328	0.656871	-0.19587	0.0677105	-0.116137	27.847	46.733	43.9185	U	NE	NE	NE
Rv0032	bioF2	POSSIBLE 8-AMINO-7-OXONONANOATE SYNTHASE BIOF2 (AONS) (8-AMINO-7-KETOPELARGONATE SYNTHASE) (7-KETO-8-AMINO-PELARGONIC ACID SYNTHETASE) (7-KAP SYNTHETASE) (L-ALANINE--PIMELYL CoA LIGASE)	56	47	0.579507	TRUE	-0.0859642	0.479849	-0.224277	0.00189839	-0.138313	27.4431	46.7959	119.237	NE	NE	NE	GD
Rv0976c	-	hypothetical protein Rv0976c	20	19	0.677381	TRUE	-0.00905968	0.967936	-0.031898	0.824896	-0.0228384	32.8565	46.9214	71.56	NE	NE	NE	NE
Rv0626	-	hypothetical protein Rv0626	4	4	0.720238	TRUE	0.0833642	0.867993	0.4011	0.15503	0.317736	40.7671	46.956	58.7	NE	NE	NE	NE
Rv2810c	-	PROBABLE TRANSPOSASE	12	11	0.603175	TRUE	-0.000756614	0.997488	-0.0454277	0.804082	-0.0446711	33.5003	46.9955	70.6417	NE	NE	NE	NE
Rv3080c	pknK	PROBABLE SERINE/THREONINE-PROTEIN KINASE TRANSCRIPTIONAL REGULATORY PROTEIN PKNK (PROTEIN KINASE K) (STPK K)	33	32	0.665224	TRUE	-0.0431073	0.798094	-0.0259072	0.8157	0.0172001	30.3413	47.0276	62.3545	NE	NE	NE	NE
Rv0070c	glyA2	PROBABLE SERINE HYDROXYMETHYLTRANSFERASE GLYA2 (SERINE METHYLASE 2) (SHMT 2)	18	17	0.633598	TRUE	-0.0698879	0.756764	-0.015335	0.922024	0.0545529	28.4969	47.0869	101.661	NE	NE	NE	NE
Rv2622	-	POSSIBLE METHYLTRANSFERASE (METHYLASE)	9	8	0.642857	TRUE	-0.138864	0.655274	0.0761245	0.715645	0.214988	24.2386	47.0987	84.3222	NE	NE	NE	NE
Rv0588	yrbE2B	CONSERVED HYPOTHETICAL INTEGRAL MEMBRANE PROTEIN YRBE2B	16	15	0.635417	TRUE	-0.116298	0.61689	-0.0826433	0.58848	0.0336545	25.558	47.1101	49.1063	NE	NE	NE	NE
Rv3885c	-	POSSIBLE CONSERVED MEMBRANE PROTEIN	28	27	0.653061	TRUE	-0.101776	0.560859	-0.0630021	0.584796	0.038774	26.4441	47.2272	85.7464	NE	NE	NE	NE
Rv3767c	-	hypothetical protein Rv3767c	16	14	0.620536	TRUE	-0.131021	0.572276	-0.0515289	0.742796	0.0794926	24.6894	47.2552	84.4188	NE	NE	NE	NE
Rv2226	-	hypothetical protein Rv2226	25	25	0.674286	TRUE	-0.0309628	0.876887	0.0595096	0.629303	0.0904724	31.2159	47.2933	56.004	U	NE	NE	NE
Rv0339c	-	POSSIBLE TRANSCRIPTIONAL REGULATORY PROTEIN	30	30	0.64127	TRUE	-0.167028	0.298681	0.0355164	0.756912	0.202544	22.6852	47.3396	57.58	U	NE	NE	NE
Rv2039c	-	Probable sugar-transport integral membrane protein ABC transporter	17	16	0.603641	TRUE	-0.0622349	0.79198	-0.10477	0.466229	-0.0425354	29.0124	47.4005	52.0412	NE	NE	NE	NE
Rv3394c	-	hypothetical protein Rv3394c	16	15	0.688988	TRUE	-0.0469306	0.851835	0.019086	0.909358	0.0660166	30.0709	47.4696	55.9937	NE	NE	NE	NE
Rv0316	-	POSSIBLE MUCONOLACTONE ISOMERASE	8	8	0.654762	TRUE	-0.126548	0.704886	0.217289	0.285043	0.343837	24.9502	47.4715	63.475	NE	NE	NE	NE
Rv0905	echA6	enoyl-CoA hydratase	10	10	0.62381	TRUE	-0.000230543	0.999234	0.230449	0.199539	0.23068	33.5415	47.4852	53.8	NE	NE	NE	NE
Rv3139	fadE24	PROBABLE ACYL-CoA DEHYDROGENASE FADE24	24	24	0.646825	TRUE	-0.0933871	0.622708	-0.0180541	0.894813	0.075333	26.9696	47.5097	48.9875	U	NE	NE	NE
Rv1916	aceAb	isocitrate lyase	18	17	0.609788	TRUE	0.0635676	0.782344	-0.108578	0.434542	-0.172146	38.9282	47.6201	70.3889	NE	NE	NE	NE
Rv3308	pmmB	PROBABLE PHOSPHOMANNOMUTASE PMMB (PHOSPHOMANNOSE MUTASE)	20	17	0.632143	TRUE	-0.119779	0.562835	-0.147372	0.250355	-0.027593	25.35	47.654	78.58	NE	NE	NE	NE
Rv2860c	glnA4	PROBABLE GLUTAMINE SYNTHETASE GLNA4 (GLUTAMINE SYNTHASE) (GS-II)	32	29	0.59747	TRUE	-0.0905545	0.581249	-0.049445	0.650307	0.0411095	27.1494	47.7029	66.6781	NE	NE	NE	NE
Rv2366c	-	PROBABLE CONSERVED TRANSMEMBRANE PROTEIN	22	22	0.650433	TRUE	-0.0667292	0.743424	-0.0413933	0.75719	0.0253359	28.7086	47.7345	64.6227	U	NE	NE	NE
Rv3084	lipR	PROBABLE ACETYL-HYDROLASE/ESTERASE LIPR	14	14	0.681973	TRUE	-0.00494205	0.986026	-0.166773	0.277734	-0.161831	33.1742	47.8001	54.6071	NE	NE	NE	NE
Rv3677c	-	POSSIBLE HYDROLASE	12	11	0.625	TRUE	-0.0438392	0.879028	0.108916	0.529614	0.152755	30.2893	47.842	79.1833	NE	NE	NE	NE
Rv2564	glnQ	PROBABLE GLUTAMINE-TRANSPORT ATP-BINDING PROTEIN ABC TRANSPORTER GLNQ	15	14	0.655556	TRUE	-0.0330584	0.897939	0.0333063	0.842536	0.0663647	31.0632	47.887	59.3667	NE	NE	NE	NE
Rv2570	-	hypothetical protein Rv2570	4	4	0.654762	TRUE	-0.104123	0.835376	0.098622	0.753715	0.202745	26.2989	47.9221	87.425	NE	NE	NE	NE
Rv0747	PE_PGRS10	PE-PGRS FAMILY PROTEIN	17	14	0.732493	TRUE	-0.150843	0.496016	0.0367778	0.811927	0.18762	23.5656	47.9237	68.8765	NE	NE	NE	NE
Rv0590	mce2B	MCE-FAMILY PROTEIN MCE2B	10	10	0.616667	TRUE	-0.00394473	0.989799	0.0114341	0.95615	0.0153789	33.2516	47.9453	61.17	NE	NE	NE	NE
Rv2551c	-	hypothetical protein Rv2551c	2	2	0.72619	TRUE	-0.288741	0.66184	-0.127794	0.772774	0.160947	17.0186	48.1401	102.55	S	NE	NE	NE
Rv3758c	proV	POSSIBLE OSMOPROTECTANT (GLYCINE BETAINE/CARNITINE/CHOLINE/L-PROLINE) TRANSPORT ATP-BINDING PROTEIN ABC TRANSPORTER PROV	17	15	0.634454	TRUE	-0.0958006	0.674632	0.00103407	0.995495	0.0968347	26.8174	48.1643	94.2765	NE	NE	NE	NE
Rv1473	-	PROBABLE MACROLIDE-TRANSPORT ATP-BINDING PROTEIN ABC TRANSPORTER	25	25	0.64381	TRUE	-0.0205459	0.9201	0.0925691	0.432465	0.113115	31.9858	48.192	56.14	U	NE	NE	NE
Rv3531c	-	hypothetical protein Rv3531c	24	23	0.600198	TRUE	0.0139475	0.94673	-0.219906	0.0533484	-0.233854	34.6712	48.1936	96.7667	NE	NE	NE	NE
Rv3405c	-	POSSIBLE TRANSCRIPTIONAL REGULATORY PROTEIN	9	9	0.677249	TRUE	-0.0322426	0.924917	0.34489	0.0626911	0.377132	31.1226	48.1957	101.622	NE	NE	NE	NE
Rv3824c	papA1	PROBABLE CONSERVED POLYKETIDE SYNTHASE ASSOCIATED PROTEIN PAPA1	47	44	0.543566	TRUE	-0.0881083	0.50987	-0.269689	0.000585995	-0.181581	27.3055	48.283	88.3213	NE	NE	NE	GD
Rv0161	-	POSSIBLE OXIDOREDUCTASE	19	19	0.660401	TRUE	-0.106117	0.618924	0.12015	0.369587	0.226267	26.1761	48.2968	59.7895	NE	NE	NE	NE
Rv0309	-	POSSIBLE CONSERVED EXPORTED PROTEIN	13	13	0.604396	TRUE	0.000937129	0.997154	-0.00822142	0.962741	-0.00915855	33.6332	48.2988	72.5769	NE	NE	NE	NE
Rv2978c	-	PROBABLE TRANSPOSASE	12	12	0.660714	TRUE	-0.0508389	0.859657	-0.0808771	0.649863	-0.0300382	29.7971	48.3129	73.2583	NE	NE	NE	NE
Rv1731	gabD2	succinic semialdehyde dehydrogenase	26	26	0.619048	TRUE	-0.024158	0.901718	-0.0225235	0.859526	0.00163443	31.7167	48.3166	60.0423	U	NE	NE	NE
Rv2781c	-	POSSIBLE ALANINE RICH OXIDOREDUCTASE	20	18	0.671429	TRUE	-0.121992	0.555645	0.0538208	0.700228	0.175813	25.2186	48.322	70.445	NE	NE	NE	NE
Rv0027	-	hypothetical protein Rv0027	5	5	0.604762	TRUE	-0.0261814	0.953267	-0.155714	0.565724	-0.129533	31.567	48.3249	50.38	NE	NE	NE	NE
Rv3161c	-	POSSIBLE DIOXYGENASE	24	22	0.613095	TRUE	-0.00402259	0.985974	-0.0437173	0.732881	-0.0396947	33.2456	48.3315	89.6083	NE	NE	NE	NE
Rv3073c	-	hypothetical protein Rv3073c	5	5	0.638095	TRUE	0.0340887	0.940205	0.137836	0.615124	0.103748	36.3407	48.4187	43.38	NE	NE	NE	NE
Rv2854	-	hypothetical protein Rv2854	18	18	0.616402	TRUE	-0.00328893	0.988528	-0.00943181	0.951787	-0.00614289	33.3026	48.4324	54.95	NE	NE	NE	NE
Rv3159c	PPE53	PPE FAMILY PROTEIN	27	25	0.590829	TRUE	-0.0432886	0.820068	-0.120044	0.278943	-0.0767557	30.3284	48.484	75.7741	NE	NE	NE	NE
Rv1668c	-	PROBABLE FIRST PART OF MACROLIDE-TRANSPORT ATP-BINDING PROTEIN ABC TRANSPORTER	15	14	0.707937	TRUE	-0.0741631	0.766577	0.156063	0.294111	0.230226	28.2129	48.5783	75.06	NE	NE	NE	NE
Rv3420c	rimI	PROBABLE RIBOSOMAL-PROTEIN-ALANINE ACETYLTRANSFERASE RIMI (ACETYLATING ENZYME FOR N-TERMINAL OF RIBOSOMAL PROTEIN S18)	11	11	0.679654	TRUE	-0.0223	0.942167	0.019807	0.921854	0.042107	31.8549	48.6109	50.8182	NE	NE	NE	NE
Rv0261c	narK3	PROBABLE INTEGRAL MEMBRANE NITRITE EXTRUSION PROTEIN NARK3 (NITRITE FACILITATOR)	25	25	0.627619	TRUE	-0.0515557	0.79109	-0.248166	0.0243264	-0.19661	29.7471	48.6135	57.336	U	NE	NE	GD
Rv2818c	-	hypothetical protein Rv2818c	28	28	0.572279	TRUE	-0.0249032	0.895246	-0.340283	0.000803493	-0.31538	31.6615	48.6331	52.5536	U	NE	NE	GD
Rv1678	-	PROBABLE INTEGRAL MEMBRANE PROTEIN	10	10	0.664286	TRUE	-0.0155085	0.961065	-0.122616	0.516513	-0.107107	32.3648	48.7292	64.33	NE	NE	NE	NE
Rv2680	-	hypothetical protein Rv2680	11	11	0.664502	TRUE	-0.0200264	0.947858	-0.015327	0.93864	0.00469941	32.0247	48.9178	48.2727	NE	NE	NE	NE
Rv2041c	-	Probable sugar-binding lipoprotein	25	25	0.624762	TRUE	0.0206233	0.920006	-0.0292698	0.819519	-0.0498931	35.216	48.9276	56.716	U	NE	NE	NE
Rv2835c	ugpA	PROBABLE Sn-GLYCEROL-3-PHOSPHATE TRANSPORT INTEGRAL MEMBRANE PROTEIN ABC TRANSPORTER UGPA	16	15	0.58631	TRUE	-0.0972407	0.678951	-0.34209	0.0122905	-0.244849	26.7269	48.9469	56.5125	NE	NE	NE	GD
Rv2900c	fdhF	POSSIBLE FORMATE DEHYDROGENASE H FDHF (FORMATE-HYDROGEN-LYASE-LINKED, SELENOCYSTEINE-CONTAINING POLYPEPTIDE) (FORMATE DEHYDROGENASE-H ALPHA SUBUNIT) (FDH-H)	34	32	0.629552	TRUE	-0.0729529	0.649318	-0.0514119	0.627181	0.021541	28.293	48.9649	70.3324	NE	NE	NE	NE
Rv2568c	-	hypothetical protein Rv2568c	18	18	0.612434	TRUE	0.00438105	0.986026	-0.159123	0.237558	-0.163504	33.9049	48.9896	75.2667	NE	NE	NE	NE
Rv0606	-	POSSIBLE TRANSPOSASE (FRAGMENT)	9	9	0.677249	TRUE	-0.0788897	0.808143	0.112579	0.579328	0.191469	27.9021	49.0255	81.2	NE	NE	NE	NE
Rv2563	-	PROBABLE GLUTAMINE-TRANSPORT TRANSMEMBRANE PROTEIN ABC TRANSPORTER	10	10	0.62381	TRUE	-0.0753935	0.807256	-0.00812406	0.967424	0.0672695	28.1316	49.0625	47.19	NE	NE	NE	NE
Rv2140c	TB18.6	hypothetical protein Rv2140c	12	11	0.634921	TRUE	-0.139014	0.605008	-0.133018	0.434112	0.0059951	24.2301	49.0726	51.6167	NE	NE	NE	NE
Rv2896c	-	hypothetical protein Rv2896c	21	20	0.701814	TRUE	-0.0601558	0.777066	-0.0987979	0.444392	-0.0386421	29.154	49.0913	68.6571	NE	NE	NE	NE
Rv2378c	mbtG	LYSINE-N-OXYGENASE MBTG (L-LYSINE 6-MONOOXYGENASE) (LYSINE N6-HYDROXYLASE)	9	8	0.62963	TRUE	-0.0452819	0.891829	0.0119414	0.956344	0.0572232	30.1872	49.1597	54.1	NE	NE	NE	NE
Rv3656c	-	hypothetical protein Rv3656c	5	5	0.633333	TRUE	0.117277	0.788865	0.0526979	0.855854	-0.0645792	44.1187	49.1628	67.8	S	NE	NE	NE
Rv0995	rimJ	POSSIBLE RIBOSOMAL-PROTEIN-ALANINE ACETYLTRANSFERASE RIMJ (ACETYLATING ENZYME FOR N-TERMINAL OF RIBOSOMAL PROTEIN S5)	6	6	0.654762	TRUE	0.0688077	0.866976	0.324897	0.158027	0.256089	39.4068	49.2481	73.1	NE	NE	NE	NE
Rv2216	-	hypothetical protein Rv2216	13	12	0.677656	TRUE	-0.178861	0.479478	-0.0539989	0.7568	0.124862	22.0621	49.2683	97.3308	NE	NE	NE	NE
Rv2484c	-	hypothetical protein Rv2484c	22	22	0.658009	TRUE	-0.0563321	0.787627	-0.0888214	0.484023	-0.0324893	29.4163	49.2813	50.7409	U	NE	NE	NE
Rv2933	ppsC	PHENOLPTHIOCEROL SYNTHESIS TYPE-I POLYKETIDE SYNTHASE PPSC	84	79	0.639172	TRUE	-0.0639595	0.523479	0.00328946	0.962195	0.0672489	28.8954	49.343	77.6917	NE	NE	NE	NE
Rv2535c	pepQ	PROBABLE CYTOPLASMIC PEPTIDASE PEPQ	20	19	0.652381	TRUE	-0.113333	0.58604	-0.0842477	0.530967	0.0290856	25.7365	49.4164	49.27	NE	NE	NE	NE
Rv0910	-	hypothetical protein Rv0910	7	6	0.591837	TRUE	-0.0995178	0.787981	-0.0195077	0.937945	0.0800101	26.5846	49.4659	54.9143	NE	NE	NE	NE
Rv2405	-	hypothetical protein Rv2405	10	10	0.688095	TRUE	0.0404785	0.897939	0.0799491	0.684433	0.0394706	36.8868	49.5252	95.77	NE	NE	NE	NE
Rv0623	-	hypothetical protein Rv0623	3	3	0.634921	TRUE	-0.0292508	0.959922	0.223628	0.5171	0.252878	31.3412	49.5261	37.9333	NE	NE	NE	NE
Rv0431	-	PUTATIVE TUBERCULIN RELATED PEPTIDE	10	8	0.664286	TRUE	-0.101176	0.738062	-0.102799	0.595692	-0.00162324	26.4813	49.5329	115.76	NE	NE	NE	NE
Rv2005c	-	hypothetical protein Rv2005c	13	13	0.586081	TRUE	-0.00383848	0.988528	-0.1162	0.481702	-0.112361	33.2599	49.5394	89.8538	NE	NE	NE	NE
Rv1852	ureG	Urease accessory protein ureG	6	6	0.587302	TRUE	-0.0195426	0.961913	-0.276528	0.23605	-0.256985	32.0609	49.5631	66.2	NE	NE	NE	NE
Rv3201c	-	PROBABLE ATP-DEPENDENT DNA HELICASE	48	45	0.670139	TRUE	-0.104895	0.41994	0.0735712	0.383943	0.178466	26.2513	49.6412	65.6063	NE	NE	NE	NE
Rv2687c	-	PROBABLE ANTIBIOTIC-TRANSPORT INTEGRAL MEMBRANE LEUCINE AND VALINE RICH PROTEIN ABC TRANSPORTER	12	12	0.632937	TRUE	0.0479625	0.868211	-0.0095307	0.958991	-0.0574932	37.5366	49.6434	52.875	NE	NE	NE	NE
Rv2002	fabG3	POSSIBLE 20-BETA-HYDROXYSTEROID DEHYDROGENASE FABG3 (Cortisone reductase) ((R)-20-hydroxysteroid dehydrogenase)	11	11	0.61039	TRUE	0.0737071	0.80112	-0.0157935	0.93766	-0.0895006	39.8596	49.646	56.2364	NE	NE	NE	NE
Rv0408	pta	phosphate acetyltransferase	43	42	0.625138	TRUE	-0.0928025	0.506348	-0.206141	0.0135697	-0.113338	27.0066	49.6839	61.5302	NE	NE	NE	GD
Rv2040c	-	Probable sugar-transport integral membrane protein ABC transporter	18	17	0.582011	TRUE	-0.164194	0.442337	-0.226192	0.085805	-0.0619981	22.837	49.739	52.3333	NE	NE	NE	NE
Rv0457c	-	PROBABLE PEPTIDASE	39	35	0.610501	TRUE	-0.0491754	0.748262	-0.0524442	0.592766	-0.0032688	29.9133	49.8113	90.9667	NE	NE	NE	NE
Rv0560c	-	POSSIBLE BENZOQUINONE METHYLTRANSFERASE (METHYLASE)	15	14	0.546032	TRUE	-0.22871	0.314142	-0.476842	0.000621163	-0.248131	19.6154	49.9077	98.2733	NE	NE	NE	GD
Rv0920c	-	PROBABLE TRANSPOSASE	22	21	0.607143	TRUE	0.0246187	0.90991	-0.000992207	0.995334	-0.0256109	35.5461	49.9123	67.7409	NE	NE	NE	NE
Rv2372c	-	hypothetical protein Rv2372c	7	5	0.632653	TRUE	-0.107407	0.769293	-0.0651421	0.784436	0.042265	26.097	49.9588	103.929	NE	NE	NE	NE
Rv2628	-	hypothetical protein Rv2628	9	9	0.619048	TRUE	-0.0243871	0.942323	-0.00899959	0.965815	0.0153875	31.6997	49.9673	50.1	NE	NE	NE	NE
Rv0507	mmpL2	PROBABLE CONSERVED TRANSMEMBRANE TRANSPORT PROTEIN MMPL2	81	75	0.54174	TRUE	-0.100703	0.30401	-0.0877904	0.162508	0.0129122	26.5108	50.0014	97.937	NE	NE	NE	NE
Rv0591	mce2C	MCE-FAMILY PROTEIN MCE2C	22	22	0.619048	TRUE	-0.0191748	0.929384	-0.300705	0.00981784	-0.281531	32.0885	50.1474	62.1409	U	NE	NE	GD
Rv1339	-	hypothetical protein Rv1339	20	19	0.625	TRUE	-0.0549853	0.799896	-0.00922488	0.950559	0.0457604	29.5092	50.1521	65.61	NE	NE	NE	NE
Rv3102c	ftsE	PUTATIVE CELL DIVISION ATP-BINDING PROTEIN FTSE (SEPTATION COMPONENT-TRANSPORT ATP-BINDING PROTEIN ABC TRANSPORTER)	9	9	0.595238	TRUE	0.102052	0.748833	0.0116382	0.956344	-0.0904135	42.5815	50.2753	53.9778	NE	NE	NE	NE
Rv3690	-	PROBABLE CONSERVED MEMBRANE PROTEIN	11	11	0.625541	TRUE	0.0420906	0.888323	0.0338093	0.86296	-0.00828132	37.0258	50.3319	41.6091	NE	NE	NE	NE
Rv0634A	-	hypothetical protein Rv0634A	6	6	0.56746	TRUE	-0.0241487	0.952812	0.216038	0.363898	0.240187	31.7174	50.3695	70.2833	NE	NE	NE	NE
Rv2248	-	hypothetical protein Rv2248	12	12	0.630952	TRUE	0.046273	0.872763	0.0363403	0.846011	-0.00993266	37.3889	50.4088	51.7917	NE	NE	NE	NE
Rv1227c	-	PROBABLE TRANSMEMBRANE PROTEIN	6	6	0.694444	TRUE	0.0756288	0.853039	0.35833	0.117702	0.282701	40.0386	50.4138	62.45	NE	NE	NE	NE
Rv3472	-	hypothetical protein Rv3472	12	12	0.638889	TRUE	0.0552223	0.849156	0.196598	0.231907	0.141376	38.1778	50.417	69.1417	NE	NE	NE	NE
Rv2432c	-	hypothetical protein Rv2432c	7	7	0.571429	TRUE	0.0351202	0.927642	-0.18243	0.411613	-0.21755	36.4283	50.4469	55.7714	NE	NE	NE	NE
Rv0101	nrp	PROBABLE PEPTIDE SYNTHETASE NRP (PEPTIDE SYNTHASE)	123	117	0.627371	TRUE	-0.0955692	0.225456	-0.0342042	0.528222	0.0613649	26.8319	50.47	69.3455	NE	NE	NE	NE
Rv2685	arsB1	PROBABLE ARSENIC-TRANSPORT INTEGRAL MEMBRANE PROTEIN ARSB1	15	15	0.61746	TRUE	0.0525633	0.8386	-0.00533089	0.974761	-0.0578942	37.9417	50.5493	59.52	NE	NE	NE	NE
Rv0323c	-	hypothetical protein Rv0323c	13	12	0.628205	TRUE	-0.0869739	0.74333	0.183546	0.247741	0.27052	27.3783	50.5711	72.0462	NE	NE	NE	NE
Rv1084	-	hypothetical protein Rv1084	27	24	0.675485	TRUE	-0.180577	0.286508	-0.124075	0.261146	0.0565028	21.9731	50.5954	74.8593	NE	NE	NE	NE
Rv1720c	-	hypothetical protein Rv1720c	9	9	0.619048	TRUE	0.049872	0.880829	-0.000187031	0.999072	-0.050059	37.7042	50.6186	71.1556	NE	NE	NE	NE
Rv3468c	-	POSSIBLE DTDP-GLUCOSE 4,6-DEHYDRATASE	18	16	0.637566	TRUE	-0.0791414	0.723009	-0.0720692	0.61861	0.00707219	27.8856	50.6459	81.55	NE	NE	NE	NE
Rv0279c	PE_PGRS4	PE-PGRS FAMILY PROTEIN	21	21	0.704082	TRUE	-0.148639	0.454746	0.0371505	0.787072	0.185789	23.6881	50.6486	53.3714	U	NE	NE	NE
Rv1552	frdA	fumarate reductase flavoprotein subunit	41	39	0.615563	TRUE	-0.0699676	0.630355	-0.00308645	0.975995	0.0668811	28.4916	50.8346	55.2683	NE	NE	NE	NE
Rv1688	mpg	3-methyladenine DNA glycosylase	9	8	0.703704	TRUE	0.0337684	0.921524	-0.150481	0.445669	-0.184249	36.3136	50.8736	73.7111	NE	NE	NE	NE
Rv0326	-	hypothetical protein Rv0326	8	7	0.622024	TRUE	-0.134352	0.685839	-0.108767	0.615637	0.0255847	24.497	50.9956	79.3	NE	NE	NE	NE
Rv2267c	-	hypothetical protein Rv2267c	37	34	0.556628	TRUE	-0.0475992	0.764381	-0.252477	0.00468296	-0.204878	30.0239	51.0418	81.5432	NE	NE	NE	GD
Rv1779c	-	HYPOTHETICAL INTEGRAL MEMBRANE PROTEIN	15	13	0.666667	TRUE	-0.148894	0.530223	-0.0730818	0.647797	0.0758118	23.6739	51.0694	87.8733	NE	NE	NE	NE
Rv0673	echA4	enoyl-CoA hydratase	10	9	0.666667	TRUE	-0.0876871	0.775514	-0.0798581	0.684433	0.00782895	27.3325	51.0781	79.97	NE	NE	NE	NE
Rv0663	atsD	POSSIBLE ARYLSULFATASE ATSD (ARYL-SULFATE SULPHOHYDROLASE) (ARYLSULPHATASE)	47	47	0.602837	TRUE	0.00171684	0.990084	-0.0924038	0.270244	-0.0941206	33.6945	51.1582	62.9085	U	NE	NE	NE
Rv3588c	-	CARBONIC ANHYDRASE (CARBONATE DEHYDRATASE) (CARBONIC DEHYDRATASE)	8	7	0.619048	TRUE	-0.134212	0.686069	-0.183415	0.37542	-0.0492028	24.505	51.1845	89.0875	NE	NE	NE	NE
Rv3819	-	hypothetical protein Rv3819	8	8	0.58631	TRUE	-0.00315744	0.992581	0.0310648	0.895015	0.0342222	33.3129	51.2005	47.4875	NE	NE	NE	NE
Rv2476c	gdh	PROBABLE NAD-DEPENDENT GLUTAMATE DEHYDROGENASE GDH (NAD-GDH) (NAD-DEPENDENT GLUTAMIC DEHYDROGENASE)	64	61	0.625	TRUE	-0.0374579	0.754033	-0.101201	0.151564	-0.0637435	30.7451	51.2229	54.0484	NE	NE	NE	NE
Rv3569c	bphD	2-HYDROXY-6-OXO-6-PHENYLHEXA-2,4-DIENOATE HYDROLASE BPHD	14	14	0.658163	TRUE	0.0169942	0.949438	0.142529	0.35975	0.125534	34.9188	51.237	50.4786	NE	NE	NE	NE
Rv0800	pepC	putative aminopeptidase 2	17	16	0.663866	TRUE	-0.04478	0.853112	0.118533	0.404934	0.163313	30.2227	51.2735	70.7941	NE	NE	NE	NE
Rv0658c	-	PROBABLE CONSERVED INTEGRAL MEMBRANE PROTEIN	17	14	0.619048	TRUE	-0.0501184	0.836122	0.044503	0.769925	0.0946214	29.8474	51.3058	92.3941	NE	NE	NE	NE
Rv2490c	PE_PGRS43	PE-PGRS FAMILY PROTEIN	52	47	0.708791	TRUE	-0.191936	0.105931	-0.000679752	0.995215	0.191256	21.3929	51.3166	69.1673	NE	NE	NE	NE
Rv2246	kasB	3-oxoacyl-(acyl carrier protein) synthase II	19	18	0.609023	TRUE	-0.0825657	0.703757	-0.0970394	0.477107	-0.0144736	27.6627	51.3399	45.1	NE	NE	NE	NE
Rv1058	fadD14	acyl-CoA synthetase	30	29	0.607143	TRUE	-0.0261675	0.885413	-0.135615	0.189923	-0.109447	31.568	51.3407	90.86	NE	NE	NE	NE
Rv3414c	sigD	RNA polymerase sigma factor SigD	9	9	0.624339	TRUE	0.068661	0.836391	0.257811	0.170554	0.18915	39.3934	51.4802	78.9333	NE	NE	NE	NE
Rv1888A	-	hypothetical protein Rv1888A	1	1	0.714286	TRUE	0.183764	0.853349	0.231487	0.71097	0.0477231	51.5	51.5	51.5	S	Uncertain	NE	NE
Rv3182	-	hypothetical protein Rv3182	1	1	0.5	TRUE	0.183764	0.853349	0.0882298	0.894813	-0.0955341	51.5	51.5	51.5	S	Uncertain	NE	NE
Rv3488	-	hypothetical protein Rv3488	6	5	0.722222	TRUE	-0.1662	0.662664	0.288421	0.213551	0.454621	22.7295	51.5173	137.15	NE	NE	NE	NE
Rv1203c	-	hypothetical protein Rv1203c	9	9	0.597884	TRUE	-0.0289465	0.931752	-0.0330178	0.880702	-0.00407127	31.3635	51.6042	96.2333	NE	NE	NE	NE
Rv2239c	-	hypothetical protein Rv2239c	4	4	0.636905	TRUE	0.0735496	0.882836	-0.352289	0.215931	-0.425838	39.8449	51.6117	47.9	NE	NE	NE	NE
Rv3818	-	hypothetical protein Rv3818	32	28	0.572173	TRUE	-0.0835423	0.611985	-0.195447	0.0463802	-0.111904	27.5994	51.6193	76.45	NE	NE	NE	GD
Rv1157c	-	CONSERVED HYPOTHETICAL ALA-, PRO-RICH PROTEIN	9	8	0.693122	TRUE	-0.0791496	0.807935	0.063562	0.760132	0.142712	27.8851	51.6804	79.0111	NE	NE	NE	NE
Rv1739c	-	PROBABLE SULPHATE-TRANSPORT TRANSMEMBRANE PROTEIN ABC TRANSPORTER	42	42	0.596939	TRUE	0.0404716	0.788865	-0.100546	0.256578	-0.141018	36.8862	51.6966	67.0524	U	NE	NE	NE
Rv2657c	-	PROBABLE phiRv2 PROPHAGE PROTEIN	5	5	0.680952	TRUE	-0.0467266	0.919272	0.105202	0.70648	0.151928	30.0853	51.773	61.02	S	NE	NE	NE
Rv2856	nicT	POSSIBLE NICKEL-TRANSPORT INTEGRAL MEMBRANE PROTEIN NICT	15	15	0.611111	TRUE	-0.0469259	0.854977	-0.248702	0.0842406	-0.201777	30.0713	51.7931	69.82	NE	NE	NE	NE
Rv2932	ppsB	PHENOLPTHIOCEROL SYNTHESIS TYPE-I POLYKETIDE SYNTHASE PPSB	71	68	0.634138	TRUE	-0.0136965	0.90991	0.0115461	0.883122	0.0252426	32.5022	51.8482	63.9986	NE	NE	NE	NE
Rv0428c	-	hypothetical protein Rv0428c	17	15	0.666667	TRUE	-0.0501758	0.836122	0.237191	0.0790844	0.287366	29.8434	51.8507	84.2765	NE	NE	NE	NE
Rv0186	bglS	PROBABLE BETA-GLUCOSIDASE BGLS (GENTIOBIASE) (CELLOBIASE) (BETA-D-GLUCOSIDE GLUCOHYDROLASE)	34	34	0.654062	TRUE	-0.0712061	0.656664	0.0550547	0.60027	0.126261	28.409	51.9208	57.9529	U	NE	NE	NE
Rv0726c	-	hypothetical protein Rv0726c	16	16	0.598214	TRUE	-0.0264895	0.917777	-0.277753	0.0450871	-0.251263	31.5442	51.9288	115.719	NE	NE	NE	GD
Rv0398c	-	POSSIBLE SECRETED PROTEIN	6	6	0.68254	TRUE	0.0684595	0.867082	0.242607	0.303292	0.174148	39.3748	51.9465	52.5	NE	NE	NE	NE
Rv3391	acrA1	short chain dehydrogenase	36	36	0.658069	TRUE	-0.0825724	0.59532	-0.0406972	0.695803	0.0418752	27.6622	52.0471	67.8222	U	NE	NE	NE
Rv2749	-	hypothetical protein Rv2749	3	3	0.730159	TRUE	0.0470961	0.935662	0.247305	0.470192	0.200209	37.4608	52.1484	102.433	S	NE	NE	NE
Rv0853c	pdc	PROBABLE PYRUVATE OR INDOLE-3-PYRUVATE DECARBOXYLASE PDC	26	23	0.639194	TRUE	-0.0406808	0.836122	-0.124986	0.268671	-0.0843051	30.5141	52.1757	116.162	NE	NE	NE	NE
Rv3505	fadE27	PROBABLE ACYL-CoA DEHYDROGENASE FADE27	13	12	0.650183	TRUE	0.0175059	0.949438	0.154207	0.338379	0.136701	34.9605	52.2132	65.6077	NE	NE	NE	NE
Rv1608c	bcpB	Probable peroxidoxin BcpB	8	8	0.622024	TRUE	-0.0283569	0.936507	0.355169	0.0709906	0.383526	31.4068	52.2159	76.0375	NE	NE	NE	NE
Rv2885c	-	PROBABLE TRANSPOSASE	17	17	0.623249	TRUE	0.0816488	0.722412	-0.0698373	0.641861	-0.151486	40.6044	52.2193	57.2941	NE	NE	NE	NE
Rv2953	-	hypothetical protein Rv2953	26	24	0.608059	TRUE	0.0243074	0.901058	-0.137132	0.219848	-0.161439	35.5203	52.2274	113.777	NE	NE	NE	NE
Rv0580c	-	hypothetical protein Rv0580c	10	9	0.647619	TRUE	0.108195	0.717383	0.138218	0.460253	0.0300228	43.1953	52.2662	85.12	NE	NE	NE	NE
Rv0794c	-	PROBABLE OXIDOREDUCTASE	20	19	0.640476	TRUE	0.000146518	0.999234	-0.0345386	0.807794	-0.0346851	33.5711	52.3308	66.78	NE	NE	NE	NE
Rv2503c	scoB	PROBABLE SUCCINYL-COA:3-KETOACID-COENZYME A TRANSFERASE (BETA SUBUNIT) SCOB (3-OXO-ACID:COA TRANSFERASE) (OXCT B) (SUCCINYL CoA:3-OXOACID CoA-TRANSFERASE)	7	7	0.642857	TRUE	0.0192544	0.959922	-0.0175064	0.944418	-0.0367608	35.1036	52.3402	81.2143	NE	NE	NE	NE
Rv1740	-	hypothetical protein Rv1740	4	4	0.660714	TRUE	-0.108409	0.827901	0.130684	0.674014	0.239093	26.0357	52.5161	55.4	S	NE	NE	NE
Rv3156	nuoL	NADH dehydrogenase subunit L	35	32	0.628571	TRUE	-0.118488	0.439149	-0.106927	0.270789	0.0115609	25.427	52.5244	57.3229	NE	NE	NE	NE
Rv0618	galTa	PROBABLE GALACTOSE-1-PHOSPHATE URIDYLYLTRANSFERASE GALTA	6	6	0.702381	TRUE	-0.117881	0.764925	-0.0472193	0.858677	0.0706614	25.4632	52.5395	34.2333	NE	NE	NE	NE
Rv2776c	-	PROBABLE OXIDOREDUCTASE	15	12	0.669841	TRUE	-0.112245	0.641944	-0.153086	0.304412	-0.0408402	25.8023	52.6247	70.4533	NE	NE	NE	NE
Rv0587	yrbE2A	CONSERVED HYPOTHETICAL INTEGRAL MEMBRANE PROTEIN YRBE2A	13	13	0.624542	TRUE	-0.0202917	0.942323	-0.0177987	0.923069	0.00249303	32.0048	52.8582	48.2692	NE	NE	NE	NE
Rv2259	adhE2	Probable zinc-dependent alcohol dehydrogenase AdhE2	14	14	0.636054	TRUE	0.0733396	0.778318	0.140127	0.369284	0.0667871	39.8254	52.9428	70.1643	NE	NE	NE	NE
Rv0778	cyp126	POSSIBLE CYTOCHROME P450 126 CYP126	21	21	0.611111	TRUE	0.00755119	0.972487	-0.189965	0.121022	-0.197516	34.157	52.9466	59.1524	U	NE	NE	NE
Rv0412c	-	POSSIBLE CONSERVED MEMBRANE PROTEIN	23	22	0.658385	TRUE	-0.0496435	0.807475	0.00847092	0.951073	0.0581144	29.8806	52.9598	49.2522	NE	NE	NE	NE
Rv2004c	-	hypothetical protein Rv2004c	25	24	0.613333	TRUE	0.0196134	0.924661	-0.0197844	0.880702	-0.0393978	35.133	53.017	58.34	NE	NE	NE	NE
Rv3220c	-	PROBABLE TWO COMPONENT SENSOR KINASE	22	21	0.65368	TRUE	-0.0322403	0.87925	-0.0144782	0.9191	0.0177621	31.1227	53.0457	54.0727	NE	NE	NE	NE
Rv0692	-	hypothetical protein Rv0692	7	6	0.612245	TRUE	0.0425189	0.912504	0.135581	0.55213	0.0930619	37.0628	53.064	82.8286	NE	NE	NE	NE
Rv3684	-	PROBABLE LYASE	18	17	0.634921	TRUE	-0.0510312	0.827901	0.0110649	0.943872	0.0620961	29.7837	53.1409	86.0333	NE	NE	NE	NE
Rv2848c	cobB	cobyrinic acid a,c-diamide synthase	26	25	0.634615	TRUE	-0.039602	0.840151	0.0443701	0.718927	0.0839721	30.5912	53.1796	62.3423	NE	NE	NE	NE
Rv2750	-	3-ketoacyl-(acyl-carrier-protein) reductase	13	13	0.620879	TRUE	-0.0348411	0.899521	0.238286	0.125968	0.273127	30.9339	53.2027	66.7615	NE	NE	NE	NE
Rv1452c	PE_PGRS28	PE-PGRS FAMILY PROTEIN	17	15	0.693277	TRUE	-0.0654284	0.782344	0.120652	0.396087	0.18608	28.7962	53.2322	119.394	NE	NE	NE	NE
Rv1895	-	POSSIBLE DEHYDROGENASE	14	13	0.634354	TRUE	0.00381425	0.988528	0.0572793	0.732697	0.0534651	33.86	53.2853	81.5786	NE	NE	NE	NE
Rv3865	-	hypothetical protein Rv3865	9	9	0.587302	TRUE	0.0842368	0.793755	0.248971	0.18696	0.164734	40.8501	53.2964	65.2889	NE	NE	NE	NE
Rv1893	-	hypothetical protein Rv1893	1	1	0.619048	TRUE	0.198543	0.843186	0.393952	0.510092	0.19541	53.3	53.3	53.3	S	Uncertain	NE	NE
Rv1411c	lprG	PROBABLE CONSERVED LIPOPROTEIN LPRG	8	7	0.645833	TRUE	-0.0261342	0.942167	0.13472	0.525204	0.160854	31.5705	53.3721	98.5	NE	NE	NE	NE
Rv2363	amiA2	amidase	17	16	0.670868	TRUE	-0.0202505	0.934723	0.15325	0.270789	0.173501	32.0079	53.408	121.712	NE	NE	NE	NE
Rv1427c	fadD12	acyl-CoA synthetase	20	19	0.622619	TRUE	-0.0963061	0.644302	-0.19697	0.116999	-0.100664	26.7856	53.4984	67.52	NE	NE	NE	NE
Rv0294	tam	PROBABLE TRANS-ACONITATE METHYLTRANSFERASE TAM	14	12	0.637755	TRUE	-0.0748481	0.773136	-0.267304	0.072591	-0.192456	28.1676	53.5298	88.7071	NE	NE	NE	NE
Rv0859	fadA	acetyl-CoA acetyltransferase	9	9	0.634921	TRUE	0.0211482	0.949438	-0.124129	0.535459	-0.145277	35.2592	53.5675	58.9111	NE	NE	NE	NE
Rv2077A	-	hypothetical protein Rv2077A	8	7	0.622024	TRUE	-0.0299491	0.934045	-0.132377	0.532895	-0.102428	31.29	53.6697	94.1375	NE	NE	NE	NE
Rv2844	-	CONSERVED HYPOTHETICAL ALANINE RICH PROTEIN	6	6	0.65873	TRUE	0.00740686	0.986159	0.114494	0.649863	0.107087	34.1455	53.7388	95.0667	NE	NE	NE	NE
Rv1031	kdpC	Probable Potassium-transporting ATPase C chain KDPC (Potassium-translocating ATPase C chain) (ATP phosphohydrolase	10	9	0.640476	TRUE	-0.0990862	0.74333	0.18002	0.32556	0.279106	26.6115	53.7679	77.43	NE	NE	NE	NE
Rv1889c	-	hypothetical protein Rv1889c	4	4	0.642857	TRUE	-0.0315836	0.949438	0.238388	0.417527	0.269972	31.1706	53.7695	67.05	NE	NE	NE	NE
Rv1586c	-	Probable phiRv1 integrase	17	15	0.658263	TRUE	0.00449037	0.986026	0.0242156	0.880005	0.0197252	33.9136	53.789	112.853	NE	NE	NE	NE
Rv3706c	-	CONSERVED HYPOTHETICAL PROLINE RICH PROTEIN	4	4	0.625	TRUE	-0.0207874	0.96694	0.236294	0.422424	0.257082	31.9677	53.8607	160.35	S	NE	NE	NE
Rv0848	cysK2	POSSIBLE CYSTEINE SYNTHASE A CYSK2 (O-ACETYLSERINE SULFHYDRYLASE) (O-ACETYLSERINE (THIOL)-LYASE) (CSASE)	29	28	0.63711	TRUE	-0.0389808	0.834697	0.0685832	0.539065	0.107564	30.6357	53.9444	79.2759	NE	NE	NE	NE
Rv1735c	-	HYPOTHETICAL MEMBRANE PROTEIN	8	8	0.654762	TRUE	-0.015097	0.966696	-0.102578	0.638797	-0.0874808	32.396	53.9845	49.6625	NE	NE	NE	NE
Rv3763	lpqH	19 KDA LIPOPROTEIN ANTIGEN PRECURSOR LPQH	9	9	0.60582	TRUE	-0.0624433	0.851835	0.291806	0.118865	0.354249	28.9982	54.0107	78.8444	NE	NE	NE	NE
Rv2043c	pncA	PYRAZINAMIDASE/NICOTINAMIDAS PNCA (PZase)	11	11	0.660173	TRUE	-0.0292047	0.924917	-0.0117349	0.95335	0.0174699	31.3445	54.0577	71.2909	NE	NE	NE	NE
Rv3041c	-	PROBABLE CONSERVED ATP-BINDING PROTEIN ABC TRANSPORTER	9	9	0.666667	TRUE	-0.00552968	0.987439	0.0117895	0.956344	0.0173192	33.1287	54.1568	57.6	NE	NE	NE	NE
Rv1078	pra	Probable Proline-rich antigen homolog pra	18	18	0.667989	TRUE	-0.0483814	0.837053	0.0158484	0.920006	0.0642298	29.969	54.1638	90.9278	NE	NE	NE	NE
Rv2647	-	hypothetical protein Rv2647	6	6	0.59127	TRUE	0.017067	0.96694	0.140294	0.572472	0.123227	34.9247	54.1855	49.4333	NE	NE	NE	NE
Rv3737	-	PROBABLE CONSERVED TRANSMEMBRANE PROTEIN	17	17	0.676471	TRUE	-0.0580611	0.806569	0.222184	0.102023	0.280245	29.2974	54.2705	96.8529	NE	NE	NE	NE
Rv2934	ppsD	PHENOLPTHIOCEROL SYNTHESIS TYPE-I POLYKETIDE SYNTHASE PPSD	68	61	0.631653	TRUE	-0.0302756	0.796531	-0.0443414	0.544193	-0.0140658	31.2661	54.2895	88.4853	NE	NE	NE	NE
Rv0983	pepD	PROBABLE SERINE PROTEASE PEPD (SERINE PROTEINASE) (MTB32B)	19	19	0.641604	TRUE	-0.0292154	0.898495	0.0820355	0.554012	0.111251	31.3437	54.3003	74.8474	NE	NE	NE	NE
Rv2686c	-	PROBABLE ANTIBIOTIC-TRANSPORT INTEGRAL MEMBRANE LEUCINE AND ALANINE AND VALINE RICH PROTEIN ABC TRANSPORTER	14	14	0.620748	TRUE	-0.0365425	0.891031	-0.0386522	0.822071	-0.00210967	30.811	54.3616	59.2	NE	NE	NE	NE
Rv3511	PE_PGRS55	PE-PGRS FAMILY PROTEIN	24	23	0.71131	TRUE	-0.108947	0.563773	0.111718	0.34694	0.220665	26.0028	54.4065	120.892	NE	NE	NE	NE
Rv2222c	glnA2	PROBABLE GLUTAMINE SYNTHETASE GLNA2 (GLUTAMINE SYNTHASE) (GS-II)	20	20	0.621429	TRUE	0.0240082	0.916346	-0.0707533	0.606162	-0.0947615	35.4955	54.523	53.475	U	NE	NE	NE
Rv1709	-	hypothetical protein Rv1709	11	11	0.62987	TRUE	0.0933479	0.746334	0.0867094	0.641861	-0.00663847	41.7267	54.5859	58.8909	NE	NE	NE	NE
Rv0744c	-	POSSIBLE TRANSCRIPTIONAL REGULATORY PROTEIN	9	9	0.653439	TRUE	0.00403617	0.989954	0.0737681	0.72444	0.0697319	33.8776	54.6092	52.2667	NE	NE	NE	NE
Rv3120	-	hypothetical protein Rv3120	9	8	0.637566	TRUE	-0.0106839	0.974202	0.242599	0.199539	0.253283	32.7319	54.623	107.356	NE	GA	NE	NE
Rv2185c	TB16.3	hypothetical protein Rv2185c	13	13	0.553114	TRUE	0.0927105	0.724312	-0.0683162	0.693621	-0.161027	41.6648	54.7863	84.2	NE	NE	NE	NE
Rv0209	-	hypothetical protein Rv0209	15	14	0.7	TRUE	-0.108462	0.652347	0.194641	0.182908	0.303103	26.0325	54.8117	65.2267	NE	NE	NE	NE
Rv2325c	-	hypothetical protein Rv2325c	10	10	0.633333	TRUE	-0.0607633	0.848753	0.137159	0.464654	0.197922	29.1126	54.89	66.84	NE	NE	NE	NE
Rv0900	-	POSSIBLE MEMBRANE PROTEIN	2	2	0.607143	TRUE	0.0468346	0.947858	-0.00641602	0.990231	-0.0532507	37.438	54.8955	51.8	S	NE	NE	NE
Rv1579c	-	Probable phiRv1 phage protein	4	4	0.660714	TRUE	0.142767	0.768103	0.0625063	0.846678	-0.0802603	46.8158	54.9003	74.675	S	NE	NE	NE
Rv1492	mutA	PROBABLE METHYLMALONYL-CoA MUTASE SMALL SUBUNIT MUTA (MCM)	17	16	0.662465	TRUE	-0.0618162	0.792542	-0.0529755	0.727472	0.0088407	29.0409	55.006	79.6118	NE	NE	NE	NE
Rv3639c	-	hypothetical protein Rv3639c	9	9	0.664021	TRUE	-0.162488	0.601484	0.0460249	0.830435	0.208513	22.9289	55.0663	106.289	NE	NE	NE	NE
Rv0908	ctpE	PROBABLE METAL CATION TRANSPORTER ATPASE P-TYPE CTPE	31	28	0.596006	TRUE	-0.0895417	0.592665	-0.120378	0.24099	-0.030836	27.2139	55.1218	75.9774	NE	NE	NE	NE
Rv3718c	-	hypothetical protein Rv3718c	5	5	0.595238	TRUE	0.0369311	0.934723	0.106409	0.704275	0.0694777	36.5826	55.1613	59.92	NE	NE	NE	NE
Rv0377	-	PROBABLE TRANSCRIPTIONAL REGULATORY PROTEIN (PROBABLY LYSR-FAMILY)	10	10	0.62619	TRUE	-0.10623	0.722999	-0.146854	0.43048	-0.0406239	26.1692	55.1914	68.35	NE	NE	NE	NE
Rv0886	fprB	PROBABLE NADPH:ADRENODOXIN OXIDOREDUCTASE FPRB (ADRENODOXIN REDUCTASE) (AR) (FERREDOXIN-NADP(+) REDUCTASE)	25	24	0.66	TRUE	-0.0553027	0.776299	-0.118841	0.30395	-0.063538	29.4873	55.2006	83.096	NE	NE	NE	NE
Rv0769	-	short chain dehydrogenase	17	15	0.619048	TRUE	-0.0155249	0.949438	-0.0434783	0.775048	-0.0279534	32.3636	55.2618	74.8353	NE	NE	NE	NE
Rv3810	pirG	EXPORTED REPETITIVE PROTEIN PRECURSOR PIRG (CELL SURFACE PROTEIN) (EXP53)	14	14	0.591837	TRUE	0.107292	0.668508	0.146919	0.344847	0.0396272	43.1045	55.2655	64.4714	NE	NE	NE	NE
Rv0738	-	hypothetical protein Rv0738	1	1	0.619048	TRUE	0.214395	0.829599	0.39422	0.509543	0.179825	55.3	55.3	55.3	S	Uncertain	NE	NE
Rv3823c	mmpL8	PROBABLE CONSERVED INTEGRAL MEMBRANE TRANSPORT PROTEIN MMPL8	79	74	0.566305	TRUE	0.0544363	0.604242	0.068581	0.291408	0.0141447	38.1079	55.3192	106.773	NE	NE	NE	NE
Rv3527	-	hypothetical protein Rv3527	7	7	0.64966	TRUE	0.0560138	0.881768	0.104554	0.654137	0.04854	38.2484	55.3868	61.6	NE	NE	NE	NE
Rv0508	-	hypothetical protein Rv0508	9	8	0.574074	TRUE	0.0786161	0.808897	0.0929524	0.651135	0.0143363	40.3184	55.4815	170.822	NE	NE	NE	NE
Rv2270	lppN	PROBABLE LIPOPROTEIN LPPN	11	9	0.623377	TRUE	-0.0271154	0.929384	-0.149061	0.399371	-0.121946	31.4981	55.4987	95.4818	NE	NE	NE	NE
Rv0872c	PE_PGRS15	PE-PGRS FAMILY PROTEIN	28	26	0.714286	TRUE	-0.193376	0.243439	0.0853814	0.44517	0.278757	21.3204	55.5088	123.504	NE	NE	NE	NE
Rv1241	-	hypothetical protein Rv1241	2	2	0.583333	TRUE	0.0142874	0.985653	0.0344851	0.94104	0.0201978	34.6987	55.5604	34.7	S	Uncertain	NE	NE
Rv3037c	-	hypothetical protein Rv3037c	16	14	0.702381	TRUE	-0.0847014	0.720506	0.154456	0.28239	0.239157	27.5245	55.5628	96.9062	NE	NE	NE	NE
Rv3904c	esxE	PUTATIVE ESAT-6 LIKE PROTEIN ESXE (HYPOTHETICAL ALANINE RICH PROTEIN) (ESAT-6 LIKE PROTEIN 12)	3	2	0.626984	TRUE	-0.15769	0.779495	-0.249903	0.465078	-0.092213	23.1891	55.5641	148.3	NE	Uncertain	NE	NE
Rv0916c	PE7	PE FAMILY PROTEIN	6	6	0.642857	TRUE	-0.0357218	0.93122	0.207907	0.383943	0.243629	30.8702	55.5821	66.7833	NE	NE	NE	NE
Rv2931	ppsA	PHENOLPTHIOCEROL SYNTHESIS TYPE-I POLYKETIDE SYNTHASE PPSA	82	76	0.630081	TRUE	0.00572184	0.959737	0.0330217	0.627976	0.0272999	34.0113	55.6864	89.3927	NE	NE	NE	NE
Rv3517	-	hypothetical protein Rv3517	15	14	0.65873	TRUE	0.000891669	0.997154	0.106386	0.489092	0.105494	33.6296	55.7937	104.133	NE	NE	NE	NE
Rv2774c	-	hypothetical protein Rv2774c	4	4	0.607143	TRUE	0.166562	0.725171	0.00185801	0.995507	-0.164704	49.4806	55.8315	74.95	NE	GA	NE	NE
Rv3162c	-	POSSIBLE INTEGRAL MEMBRANE PROTEIN	6	5	0.678571	TRUE	-0.268606	0.471263	-0.146733	0.55101	0.121873	17.8499	55.8316	123.183	NE	NE	NE	NE
Rv2176	pknL	PROBABLE TRANSMEMBRANE SERINE/THREONINE-PROTEIN KINASE L PKNL (PROTEIN KINASE L) (STPK L)	24	22	0.643849	TRUE	0.0553901	0.781371	0.259867	0.020511	0.204477	38.1928	55.859	95.3958	NE	NE	NE	GA
Rv1243c	PE_PGRS23	PE-PGRS FAMILY PROTEIN	19	18	0.724311	TRUE	0.025568	0.913001	0.0982344	0.470236	0.0726664	35.625	55.8683	81.5368	NE	NE	NE	NE
Rv2788	sirR	PROBABLE TRANSCRIPTIONAL REPRESSOR SIRR	7	6	0.62585	TRUE	0.00822937	0.98408	0.214627	0.327195	0.206398	34.2111	56.1715	73.0429	NE	NE	NE	NE
Rv1657	argR	arginine repressor	4	4	0.714286	TRUE	-0.302382	0.509228	-0.226682	0.442865	0.0756996	16.4769	56.1738	72.675	S	NE	NE	NE
Rv3692	moxR2	PROBABLE METHANOL DEHYDROGENASE TRANSCRIPTIONAL REGULATORY PROTEIN MOXR2	16	16	0.65625	TRUE	0.103649	0.656871	0.00258009	0.988677	-0.101069	42.7403	56.2214	93.9938	NE	NE	NE	NE
Rv3304	-	hypothetical protein Rv3304	12	11	0.632937	TRUE	-0.072269	0.795914	-0.407388	0.00980189	-0.335119	28.3384	56.3019	48.725	NE	NE	NE	GD
Rv2497c	pdhA	PROBABLE PYRUVATE DEHYDROGENASE E1 COMPONENT (ALPHA SUBUNIT) PDHA (PYRUVATE DECARBOXYLASE) (PYRUVATE DEHYDROGENASE) (PYRUVIC DEHYDROGENASE)	22	18	0.621212	TRUE	-0.141509	0.467477	-0.249714	0.0342353	-0.108205	24.0884	56.342	94.25	NE	NE	NE	GD
Rv2644c	-	hypothetical protein Rv2644c	7	7	0.629252	TRUE	0.0252916	0.947858	0.299471	0.160175	0.274179	35.602	56.3872	90.6286	NE	NE	NE	NE
Rv3544c	fadE28	PROBABLE ACYL-CoA DEHYDROGENASE FADE28	16	15	0.63244	TRUE	0.0926325	0.693996	-0.0178031	0.91503	-0.110436	41.6572	56.4478	67.6188	NE	NE	NE	NE
Rv2741	PE_PGRS47	PE-PGRS FAMILY PROTEIN	24	22	0.691468	TRUE	-0.118112	0.529027	0.0922601	0.445109	0.210373	25.4494	56.4705	104.475	NE	NE	NE	NE
Rv0612	-	hypothetical protein Rv0612	6	6	0.702381	TRUE	0.135575	0.725965	0.191287	0.425629	0.0557124	46.0387	56.5329	48.2833	NE	NE	NE	NE
Rv2994	-	PROBABLE CONSERVED INTEGRAL MEMBRANE PROTEIN	18	18	0.648148	TRUE	0.0195637	0.934723	0.184203	0.165847	0.164639	35.129	56.5491	79.3778	NE	NE	NE	NE
Rv3637	-	POSSIBLE TRANSPOSASE	5	4	0.628571	TRUE	-0.0860817	0.848582	-0.0417614	0.888564	0.0443203	27.4356	56.6093	102.1	NE	NE	NE	NE
Rv0602c	tcrA	PROBABLE TWO COMPONENT DNA BINDING TRANSCRIPTIONAL REGULATORY PROTEIN TCRA	11	10	0.658009	TRUE	-0.028314	0.927562	0.0568815	0.762679	0.0851956	31.4099	56.6279	76.3364	NE	NE	NE	NE
Rv1932	tpx	thiol peroxidase	8	8	0.619048	TRUE	0.111281	0.742685	0.0709049	0.750262	-0.0403762	43.5069	56.6986	58.9625	NE	NE	NE	NE
Rv0664	-	hypothetical protein Rv0664	3	3	0.698413	TRUE	0.0329667	0.954715	0.14621	0.684433	0.113243	36.2457	56.7231	50.7	S	NE	NE	NE
Rv2251	-	POSSIBLE FLAVOPROTEIN	9	9	0.65873	TRUE	0.127159	0.685209	0.0840018	0.684789	-0.0431573	45.1456	56.7346	66.2889	NE	NE	NE	NE
Rv3224B	-	hypothetical protein Rv3224B	3	3	0.690476	TRUE	0.207623	0.703757	0.501091	0.1216	0.293468	54.4367	56.8095	74.2333	S	NE	NE	NE
Rv2660c	-	hypothetical protein Rv2660c	5	5	0.57619	TRUE	-0.0146147	0.973966	0.0530007	0.855025	0.0676155	32.4325	56.9051	95.36	NE	NE	NE	NE
Rv2030c	-	hypothetical protein Rv2030c	35	34	0.65034	TRUE	-0.00792424	0.962571	0.0987601	0.312259	0.106684	32.9438	56.9785	69.1829	NE	NE	NE	NE
Rv3631	-	POSSIBLE TRANSFERASE (POSSIBLY GLYCOSYLTRANSFERASE)	6	5	0.587302	TRUE	0.0538268	0.895246	0.11053	0.662205	0.0567034	38.0537	56.9964	110.7	NE	NE	NE	NE
Rv2751	-	hypothetical protein Rv2751	22	22	0.635281	TRUE	-0.0220769	0.919902	0.0541714	0.684219	0.0762483	31.8715	57.0216	53.9591	U	NE	NE	NE
Rv1994c	-	PROBABLE TRANSCRIPTIONAL REGULATORY PROTEIN	7	6	0.64966	TRUE	-0.0142762	0.97009	-0.096588	0.68204	-0.0823118	32.4582	57.049	103.257	NE	NE	NE	NE
Rv1087	PE_PGRS21	PE-PGRS FAMILY PROTEIN	22	22	0.700216	TRUE	0.0309109	0.884511	0.014856	0.917275	-0.0160548	36.0721	57.0533	83.4682	U	NE	NE	NE
Rv2256c	-	hypothetical protein Rv2256c	7	7	0.680272	TRUE	0.0377561	0.922959	-0.0733603	0.75719	-0.111116	36.6531	57.2102	49.5857	NE	NE	NE	NE
Rv2415c	-	hypothetical protein Rv2415c	14	13	0.67517	TRUE	0.00408509	0.988424	0.0449267	0.790278	0.0408416	33.8815	57.2108	72.6714	NE	NE	NE	NE
Rv1095	phoH2	PROBABLE PHOH-LIKE PROTEIN PHOH2 (PHOSPHATE STARVATION-INDUCIBLE PROTEIN PSIH)	13	13	0.653846	TRUE	-0.108173	0.678363	0.0123984	0.946112	0.120571	26.0501	57.2485	60.4231	NE	NE	NE	NE
Rv3192	-	CONSERVED HYPOTHETICAL ALANINE AND PROLINE-RICH PROTEIN	4	4	0.636905	TRUE	0.157807	0.741852	0.258166	0.376757	0.10036	48.4831	57.2672	60.875	S	NE	NE	NE
Rv0552	-	hypothetical protein Rv0552	19	19	0.642857	TRUE	0.0582314	0.792691	0.0898563	0.512015	0.0316249	38.4467	57.333	81.7368	NE	NE	NE	NE
Rv0816c	thiX	PROBABLE THIOREDOXIN THIX	3	3	0.68254	TRUE	-0.0894036	0.876887	0.32413	0.333026	0.413534	27.2227	57.3366	136.533	NE	GA	NE	NE
Rv2569c	-	hypothetical protein Rv2569c	23	22	0.645963	TRUE	-0.00566236	0.978648	-0.0561235	0.664026	-0.0504611	33.1184	57.3669	66.8304	NE	NE	NE	NE
Rv2780	ald	SECRETED L-ALANINE DEHYDROGENASE ALD (40 KDA ANTIGEN) (TB43)	25	25	0.617143	TRUE	0.084278	0.651741	0.0950538	0.419904	0.0107758	40.854	57.4165	70.296	U	NE	NE	NE
Rv3576	lppH	POSSIBLE CONSERVED LIPOPROTEIN LPPH	14	13	0.596939	TRUE	-0.000807188	0.997297	0.0888929	0.585619	0.0897001	33.4964	57.4564	86.3071	NE	NE	NE	NE
Rv2466c	-	hypothetical protein Rv2466c	10	10	0.62381	TRUE	-0.0149563	0.962327	0.234498	0.189666	0.249454	32.4066	57.5546	62.92	NE	NE	NE	NE
Rv2702	ppgK	POLYPHOSPHATE GLUCOKINASE PPGK (POLYPHOSPHATE-GLUCOSE PHOSPHOTRANSFERASE)	14	14	0.605442	TRUE	0.106754	0.670442	0.219877	0.144425	0.113122	43.0506	57.5819	85.9786	NE	NE	NE	NE
Rv0911	-	hypothetical protein Rv0911	16	16	0.61756	TRUE	0.119102	0.609693	0.0128199	0.938237	-0.106282	44.3066	57.6004	69.7125	NE	NE	NE	NE
Rv1957	-	hypothetical protein Rv1957	11	11	0.595238	TRUE	0.0768685	0.792542	0.0235221	0.907165	-0.0533464	40.1544	57.7024	66.8636	NE	GA	NE	NE
Rv0975c	fadE13	PROBABLE ACYL-CoA DEHYDROGENASE FADE13	20	18	0.661905	TRUE	-0.10132	0.626189	-0.0825792	0.539065	0.0187411	26.4724	57.7105	100.18	NE	NE	NE	NE
Rv0396	-	hypothetical protein Rv0396	6	6	0.575397	TRUE	-0.0651958	0.873148	0.247314	0.292686	0.31251	28.8119	57.7192	74.6167	NE	NE	NE	NE
Rv3178	-	hypothetical protein Rv3178	8	8	0.619048	TRUE	0.166196	0.613526	0.0753608	0.733997	-0.0908357	49.4386	57.7457	77.1875	NE	NE	NE	NE
Rv0042c	-	POSSIBLE TRANSCRIPTIONAL REGULATORY PROTEIN (PROBABLY MARR-FAMILY)	5	5	0.609524	TRUE	0.20707	0.618875	0.0295777	0.921854	-0.177492	54.3668	57.7979	66.78	NE	NE	NE	NE
Rv3672c	-	hypothetical protein Rv3672c	10	10	0.678571	TRUE	0.0210217	0.947858	0.281598	0.112314	0.260576	35.2488	57.835	66.03	NE	NE	NE	NE
Rv2772c	-	PROBABLE CONSERVED TRANSMEMBRANE PROTEIN	11	11	0.670996	TRUE	0.104816	0.713107	0.0275412	0.891444	-0.0772751	42.8567	57.9121	73.0727	NE	NE	NE	NE
Rv1152	-	PROBABLE TRANSCRIPTIONAL REGULATORY PROTEIN	5	5	0.695238	TRUE	-0.0272826	0.951271	0.107391	0.700614	0.134674	31.4858	57.9357	104.2	NE	NE	NE	NE
Rv3163c	-	POSSIBLE CONSERVED SECRETED PROTEIN	15	13	0.655556	TRUE	-0.0200941	0.938838	0.0803902	0.611924	0.100484	32.0196	58.0978	105.9	NE	NE	NE	NE
Rv3203	lipV	POSSIBLE LIPASE LIPV	13	12	0.664835	TRUE	0.00156258	0.995894	-0.0169046	0.928001	-0.0184672	33.6824	58.2819	71.0077	NE	NE	NE	NE
Rv3600c	-	pantothenate kinase	13	13	0.637363	TRUE	0.0857575	0.746589	0.261861	0.0909934	0.176104	40.9951	58.3073	73.6846	NE	NE	NE	NE
Rv1673c	-	hypothetical protein Rv1673c	16	16	0.622024	TRUE	0.0473896	0.850414	0.0833948	0.584686	0.0360052	37.4865	58.3111	64.0875	NE	NE	NE	NE
Rv3393	iunH	PROBABLE NUCLEOSIDE HYDROLASE IUNH (PURINE NUCLEOSIDASE)	10	10	0.645238	TRUE	0.019795	0.949786	-0.342357	0.051735	-0.362152	35.148	58.3459	127.28	NE	NE	NE	NE
Rv0208c	trmB	tRNA (guanine-N(7))-methyltransferase	12	12	0.636905	TRUE	0.073956	0.79198	0.169168	0.310772	0.0952119	39.8827	58.3699	82.2417	NE	NE	NE	NE
Rv0801	-	hypothetical protein Rv0801	2	2	0.571429	TRUE	0.134373	0.850038	0.189919	0.66472	0.0555453	45.9101	58.4614	71.35	S	NE	NE	NE
Rv2577	-	hypothetical protein Rv2577	41	38	0.622532	TRUE	-0.0513694	0.728595	0.0663504	0.474071	0.11772	29.7601	58.587	99.6195	NE	NE	NE	NE
Rv0328	-	POSSIBLE TRANSCRIPTIONAL REGULATORY PROTEIN (POSSIBLY TETR/ACRR-FAMILY)	11	10	0.627706	TRUE	-0.0864759	0.766831	-0.0733554	0.696778	0.0131205	27.4102	58.5999	65.5545	NE	NE	NE	NE
Rv3446c	-	HYPOTHETICAL ALANINE AND VALINE RICH PROTEIN	15	15	0.692063	TRUE	0.112432	0.641318	0.292525	0.0408587	0.180094	43.6236	58.6061	70.6133	NE	NE	NE	GA
Rv3283	sseA	PROBABLE THIOSULFATE SULFURTRANSFERASE SSEA (RHODANESE) (THIOSULFATE CYANIDE TRANSSULFURASE) (THIOSULFATE THIOTRANSFERASE)	19	19	0.611529	TRUE	0.125652	0.554407	-0.0738657	0.598862	-0.199517	44.9874	58.6095	67.8895	U	NE	NE	NE
Rv0841	-	PROBABLE CONSERVED TRANSMEMBRANE PROTEIN	3	3	0.587302	TRUE	0.0520264	0.929384	-0.0249062	0.947883	-0.0769326	37.8942	58.6189	94.7	S	NE	NE	NE
Rv1352	-	hypothetical protein Rv1352	7	6	0.612245	TRUE	0.160032	0.650389	0.122039	0.598613	-0.037993	48.7347	58.6503	106.3	NE	NE	NE	NE
Rv3469c	mhpE	4-hydroxy-2-ketovalerate aldolase	12	11	0.60119	TRUE	0.0953029	0.727418	-0.120094	0.484701	-0.215397	41.9172	58.7006	117.892	NE	NE	NE	NE
Rv2014	-	POSSIBLE TRANSPOSASE	4	4	0.708333	TRUE	0.166119	0.725965	0.0411586	0.90121	-0.12496	49.4297	58.7031	66.375	NE	NE	NE	NE
Rv2344c	dgt	deoxyguanosinetriphosphate triphosphohydrolase-like protein	27	26	0.650794	TRUE	0.000888468	0.996258	0.0234971	0.850231	0.0226087	33.6293	58.7041	69.0963	NE	NE	NE	NE
Rv0672	fadE8	PROBABLE ACYL-CoA DEHYDROGENASE FADE8	27	25	0.644621	TRUE	0.0697375	0.701911	-0.00253357	0.985329	-0.0722711	39.4924	58.7197	99.3926	NE	NE	NE	NE
Rv1359	-	PROBABLE TRANSCRIPTIONAL REGULATORY PROTEIN	17	17	0.598039	TRUE	0.0470142	0.847728	-0.0575038	0.704301	-0.104518	37.4537	58.7418	53.2294	NE	NE	NE	NE
Rv0628c	-	hypothetical protein Rv0628c	4	3	0.672619	TRUE	-0.0721117	0.884511	0.28911	0.317852	0.361222	28.3488	58.7616	156.825	NE	NE	NE	NE
Rv2044c	-	hypothetical protein Rv2044c	8	8	0.639881	TRUE	0.0666588	0.851376	-0.168207	0.419527	-0.234865	39.2099	58.8018	108.487	NE	NE	NE	NE
Rv3479	-	POSSIBLE TRANSMEMBRANE PROTEIN	39	37	0.623321	TRUE	0.0501081	0.743424	-0.00924796	0.931067	-0.059356	37.725	58.8327	87.6179	NE	NE	NE	NE
Rv1329c	dinG	PROBABLE ATP-DEPENDENT HELICASE DING	25	24	0.631429	TRUE	-0.161676	0.362536	0.151476	0.180495	0.313153	22.9727	58.8855	69.804	NE	NE	NE	NE
Rv1639c	-	hypothetical protein Rv1639c	19	18	0.631579	TRUE	-0.0818692	0.706016	0.0118407	0.937945	0.0937099	27.7079	59.0769	82.2316	NE	NE	NE	NE
Rv3333c	-	HYPOTHETICAL PROLINE RICH PROTEIN	12	11	0.636905	TRUE	-0.00942701	0.973966	0.0571798	0.753685	0.0666069	32.8282	59.1287	136.642	NE	NE	NE	NE
Rv3364c	-	hypothetical protein Rv3364c	5	5	0.6	TRUE	-0.0628512	0.887425	0.194067	0.463899	0.256918	28.9706	59.2224	86.9	NE	NE	NE	NE
Rv2096c	-	hypothetical protein Rv2096c	15	13	0.661905	TRUE	0.00261369	0.991459	0.251776	0.0800306	0.249162	33.7652	59.2423	118.34	NE	NE	NE	NE
Rv1397c	-	hypothetical protein Rv1397c	6	6	0.607143	TRUE	0.0607614	0.881495	0.158204	0.516594	0.0974428	38.6743	59.2625	67.5167	S	NE	NE	NE
Rv1896c	-	hypothetical protein Rv1896c	25	25	0.607619	TRUE	0.114547	0.533823	-0.0622774	0.611924	-0.176825	43.8391	59.2847	91.868	U	NE	NE	NE
Rv2283	-	hypothetical protein Rv2283	3	3	0.706349	TRUE	0.198612	0.716257	0.13	0.720458	-0.0686118	53.3086	59.3546	61.6333	S	NE	NE	NE
Rv1424c	-	POSSIBLE MEMBRANE PROTEIN	19	18	0.62782	TRUE	0.0295303	0.897881	0.022366	0.882869	-0.00716427	35.9561	59.3704	83.5263	NE	NE	NE	NE
Rv1012	-	hypothetical protein Rv1012	6	5	0.674603	TRUE	-0.0490377	0.904592	0.35958	0.116547	0.408617	29.923	59.4771	107.183	NE	NE	NE	NE
Rv3760	-	POSSIBLE CONSERVED MEMBRANE PROTEIN	6	6	0.68254	TRUE	0.156328	0.683939	0.239865	0.309383	0.0835364	48.3166	59.5205	67.1667	NE	NE	NE	NE
Rv3424c	-	hypothetical protein Rv3424c	10	10	0.566667	TRUE	0.176165	0.546528	0.238395	0.183197	0.06223	50.598	59.5853	79.5	NE	NE	NE	NE
Rv0253	nirD	PROBABLE NITRITE REDUCTASE	8	7	0.645833	TRUE	0.0266492	0.940959	0.133191	0.530293	0.106541	35.715	59.5988	144.137	NE	NE	NE	NE
Rv2738c	-	hypothetical protein Rv2738c	3	3	0.698413	TRUE	-0.0228774	0.968435	0.287483	0.395185	0.310361	31.8119	59.6763	49.5	S	NE	NE	NE
Rv3816c	-	POSSIBLE ACYLTRANSFERASE	14	14	0.64966	TRUE	0.121334	0.625862	0.0434062	0.796912	-0.077928	44.5374	59.8241	54.9643	NE	NE	NE	NE
Rv0490	senX3	PUTATIVE TWO COMPONENT SENSOR HISTIDINE KINASE SENX3	16	14	0.630952	TRUE	0.0285661	0.910645	0.0880735	0.560982	0.0595074	35.8752	59.833	108.619	NE	NE	NE	NE
Rv1219c	-	PROBABLE TRANSCRIPTIONAL REGULATORY PROTEIN	10	10	0.621429	TRUE	0.0856063	0.78184	-0.0891756	0.648879	-0.174782	40.9807	59.8846	70.21	NE	NE	NE	NE
Rv1785c	cyp143	PROBABLE CYTOCHROME P450 143 CYP143	22	22	0.62013	TRUE	0.103889	0.601484	0.0913369	0.470236	-0.0125519	42.7642	59.9859	69.0273	U	NE	NE	NE
Rv2045c	lipT	Probable carboxylesterase LipT	29	28	0.644499	TRUE	0.00697064	0.970109	-0.113656	0.287072	-0.120627	34.1107	60.0456	77.9828	NE	NE	NE	NE
Rv0545c	pitA	PROBABLE LOW-AFFINITY INORGANIC PHOSPHATE TRANSPORTER INTEGRAL MEMBRANE PROTEIN PITA	14	14	0.680272	TRUE	-0.00281381	0.991259	0.20625	0.171278	0.209063	33.3396	60.063	57.4786	NE	NE	NE	NE
Rv0056	rplI	50S ribosomal protein L9	8	8	0.616071	TRUE	0.0445142	0.899521	0.172813	0.404934	0.128299	37.2358	60.0771	63.3875	NE	NE	NE	NE
Rv2234	ptpA	PHOSPHOTYROSINE PROTEIN PHOSPHATASE PTPA (PROTEIN-TYROSINE-PHOSPHATASE) (PTPase) (LMW PHOSPHATASE)	7	7	0.642857	TRUE	-0.0659901	0.861236	-0.00127196	0.995544	0.0647181	28.7583	60.1812	63.9	NE	NE	NE	NE
Rv1952	-	hypothetical protein Rv1952	2	2	0.678571	TRUE	0.189945	0.783125	0.492014	0.220826	0.302068	52.2454	60.2332	67.3	S	GA	NE	NE
Rv1407	fmu	PROBABLE FMU PROTEIN (SUN PROTEIN)	21	20	0.688209	TRUE	-0.0352075	0.872204	0.0302074	0.83005	0.0654149	30.9074	60.2391	59.1905	NE	NE	NE	NE
Rv0409	ackA	acetate kinase	17	17	0.605042	TRUE	0.0116374	0.961913	-0.0467989	0.757921	-0.0584362	34.4846	60.2643	87.9765	NE	NE	NE	NE
Rv3642c	-	hypothetical protein Rv3642c	3	3	0.65873	TRUE	0.181332	0.743235	0.455233	0.161526	0.273901	51.2096	60.3138	84.5333	S	NE	NE	NE
Rv0187	-	PROBABLE O-METHYLTRANSFERASE	8	8	0.630952	TRUE	-0.0935047	0.787495	0.0268817	0.909358	0.120386	26.9622	60.4305	54.2375	NE	NE	NE	NE
Rv2667	clpC2	POSSIBLE ATP-DEPENDENT PROTEASE ATP-BINDING SUBUNIT CLPC2	6	5	0.654762	TRUE	-0.143579	0.709862	-0.160595	0.510092	-0.0170158	23.9715	60.4355	72.8167	NE	NE	NE	NE
Rv3868	-	hypothetical protein Rv3868	31	28	0.62596	TRUE	0.0224553	0.900023	0.124125	0.224854	0.10167	35.367	60.4927	85.0677	NE	NE	NE	NE
Rv0918	-	hypothetical protein Rv0918	8	8	0.610119	TRUE	0.224666	0.484894	0.308703	0.119825	0.0840373	56.6354	60.6354	72.6625	NE	NE	NE	NE
Rv1138c	-	POSSIBLE OXIDOREDUCTASE	16	15	0.638393	TRUE	-0.102877	0.659323	0.08699	0.565724	0.189867	26.3759	60.6397	90.8375	NE	NE	NE	NE
Rv2433c	-	hypothetical protein Rv2433c	6	6	0.611111	TRUE	-0.125672	0.747494	-0.0639996	0.804452	0.0616729	25.0016	60.6405	56.5833	S	NE	NE	NE
Rv0406c	-	BETA LACTAMASE LIKE PROTEIN	15	14	0.626984	TRUE	0.0655683	0.792691	-0.0728491	0.648879	-0.138417	39.1103	60.6655	95.6867	NE	NE	NE	NE
Rv3202c	-	POSSIBLE ATP-DEPENDENT DNA HELICASE	29	28	0.657635	TRUE	-0.0044906	0.981521	0.016171	0.895739	0.0206616	33.2092	60.6681	96.4034	NE	NE	NE	NE
Rv3141	fadB4	PROBABLE NADPH QUINONE OXIDOREDUCTASE FADB4 (NADPH:QUINONE REDUCTASE) (ZETA-CRYSTALLIN)	17	17	0.662465	TRUE	0.0628359	0.790199	0.177503	0.197021	0.114667	38.8618	60.7198	82.0647	NE	NE	NE	NE
Rv3920c	-	HYPOTHETICAL PROTEIN SIMILAR TO JAG PROTEIN	4	4	0.595238	TRUE	0.220206	0.637386	-0.128696	0.679447	-0.348901	56.0516	60.7304	56.35	NE	NE	NE	NE
Rv2320c	rocE	PROBABLE CATIONIC AMINO ACID TRANSPORT INTEGRAL MEMBRANE PROTEIN ROCE	28	28	0.625	TRUE	0.113134	0.513347	-0.00669004	0.956344	-0.119824	43.6951	60.7997	69.1821	U	NE	NE	NE
Rv1175c	fadH	PROBABLE NADPH DEPENDENT 2,4-DIENOYL-COA REDUCTASE FADH (2,4-dienoyl coenzyme A reductase) (4-enoyl-CoA reductase)	29	28	0.609195	TRUE	0.0726114	0.678063	0.0666672	0.55213	-0.00594419	39.7579	60.812	111.428	NE	NE	NE	NE
Rv2377c	mbtH	PUTATIVE CONSERVED PROTEIN MBTH	2	2	0.690476	TRUE	-0.200205	0.77029	-0.0903039	0.844342	0.109902	20.98	60.8733	63.7	S	NE	NE	NE
Rv1167c	-	PROBABLE TRANSCRIPTIONAL REGULATORY PROTEIN	10	9	0.664286	TRUE	-0.0563947	0.857957	0.243418	0.172555	0.299812	29.412	60.8994	68.22	NE	NE	NE	NE
Rv1378c	-	hypothetical protein Rv1378c	25	23	0.66381	TRUE	-0.0185312	0.927719	-0.0865058	0.466229	-0.0679746	32.1369	60.9095	99.968	NE	NE	NE	NE
Rv2124c	metH	Probable 5-methyltetrahydrofolate--homocystein methyltransferase MetH (Methionine synthase, vitamin-B12 dependent isozyme) (MS)	45	43	0.633333	TRUE	0.0567048	0.685839	-0.0102856	0.917852	-0.0669904	38.3101	60.9294	78.3822	NE	NE	NE	NE
Rv1672c	-	PROBABLE CONSERVED INTEGRAL MEMBRANE TRANSPORT PROTEIN	22	21	0.638528	TRUE	0.00707472	0.973895	-0.155317	0.199344	-0.162391	34.119	60.9316	65.7091	NE	NE	NE	NE
Rv3399	-	hypothetical protein Rv3399	19	18	0.622807	TRUE	0.0518826	0.819052	-0.0461478	0.750262	-0.0980304	37.8815	60.9607	62.1737	NE	NE	NE	NE
Rv3822	-	hypothetical protein Rv3822	40	37	0.595238	TRUE	0.054567	0.715866	0.0646916	0.493029	0.0101246	38.1195	61.0467	98.1425	NE	NE	NE	NE
Rv1527c	pks5	Probable polyketide synthase pks5	100	94	0.649286	TRUE	0.0234464	0.810751	0.0112575	0.862865	-0.0121889	35.4489	61.073	89.422	NE	NE	NE	NE
Rv0610c	-	hypothetical protein Rv0610c	11	11	0.681818	TRUE	0.113233	0.690016	0.188465	0.276299	0.075232	43.7051	61.0812	83.9091	NE	NE	NE	NE
Rv0688	-	PUTATIVE FERREDOXIN REDUCTASE	19	18	0.625313	TRUE	0.0600271	0.789032	0.100523	0.459314	0.0404962	38.6081	61.1543	72.6211	NE	NE	NE	NE
Rv2886c	-	PROBABLE RESOLVASE	21	20	0.615646	TRUE	0.130074	0.514508	0.0860697	0.509543	-0.0440045	45.453	61.2071	93.7905	NE	NE	NE	NE
Rv1755c	plcD	PROBABLE PHOSPHOLIPASE C 4 (FRAGMENT) PLCD	20	19	0.6	TRUE	0.108955	0.601484	0.0564871	0.684789	-0.0524681	43.2718	61.2084	73.88	NE	NE	NE	NE
Rv1973	-	POSSIBLE CONSERVED MCE ASSOCIATED MEMBRANE PROTEIN	4	4	0.690476	TRUE	0.190334	0.685684	0.321716	0.262237	0.131382	52.2927	61.2134	56.25	NE	NE	NE	NE
Rv1048c	-	hypothetical protein Rv1048c	24	23	0.565476	TRUE	0.148447	0.419355	-0.102214	0.393462	-0.250661	47.4387	61.2406	127.912	NE	NE	NE	NE
Rv0051	-	PROBABLE CONSERVED TRANSMEMBRANE PROTEIN	34	33	0.597339	TRUE	-0.0289136	0.866976	-0.136531	0.158516	-0.107617	31.3659	61.2541	79.7765	NE	NE	NE	NE
Rv0535	pnp	5'-methylthioadenosine phosphorylase	10	10	0.638095	TRUE	0.0522274	0.869154	-0.0164489	0.937945	-0.0686763	37.912	61.2746	102.85	NE	NE	NE	NE
Rv2778c	-	hypothetical protein Rv2778c	10	9	0.585714	TRUE	-0.070986	0.820068	0.0539976	0.786474	0.124984	28.4237	61.3428	109.43	NE	NE	NE	NE
Rv2672	-	POSSIBLE SECRETED PROTEASE	19	18	0.656642	TRUE	0.0902133	0.676269	0.0374307	0.795939	-0.0527825	41.423	61.357	104.621	NE	NE	NE	NE
Rv3180c	-	HYPOTHETICAL ALANINE RICH PROTEIN	6	6	0.698413	TRUE	0.21826	0.563007	0.209037	0.380757	-0.00922289	55.7989	61.4075	67.1667	NE	NE	NE	NE
Rv0177	-	PROBABLE CONSERVED MCE ASSOCIATED PROTEIN	12	12	0.56746	TRUE	0.150046	0.574953	0.124008	0.469688	-0.026038	47.6156	61.4341	64.65	NE	NE	NE	NE
Rv1736c	narX	PROBABLE NITRATE REDUCTASE NARX	42	40	0.671769	TRUE	0.0804359	0.573829	0.0623682	0.497915	-0.0180677	40.4898	61.4547	76.9262	NE	NE	NE	NE
Rv0538	-	POSSIBLE CONSERVED MEMBRANE PROTEIN	15	14	0.661905	TRUE	0.0986352	0.684841	0.301555	0.0346723	0.20292	42.244	61.5959	82.06	NE	NE	NE	GA
Rv1234	-	PROBABLE TRANSMEMBRANE PROTEIN	9	8	0.600529	TRUE	0.0151548	0.963959	-0.0293758	0.894959	-0.0445306	34.7691	61.6694	90.8889	NE	NE	NE	NE
Rv1289	-	hypothetical protein Rv1289	11	11	0.580087	TRUE	0.11858	0.676269	0.119223	0.508455	0.000643179	44.2527	61.6767	89.2818	NE	NE	NE	NE
Rv0469	umaA	POSSIBLE MYCOLIC ACID SYNTHASE UMAA	25	24	0.505714	TRUE	0.118961	0.515528	-0.115259	0.320215	-0.234221	44.292	61.7317	96.94	NE	NE	NE	NE
Rv0501	galE2	POSSIBLE UDP-GLUCOSE 4-EPIMERASE GALE2 (GALACTOWALDENASE) (UDP-GALACTOSE 4-EPIMERASE) (URIDINE DIPHOSPHATE GALACTOSE 4-EPIMERASE) (URIDINE DIPHOSPHO-GALACTOSE 4-EPIMERASE)	26	25	0.608059	TRUE	0.121766	0.497035	0.203631	0.0623091	0.0818648	44.5823	61.7428	100.485	NE	NE	NE	NE
Rv3379c	dxs2	1-deoxy-D-xylulose-5-phosphate synthase	35	34	0.60068	TRUE	-0.0353705	0.835281	-0.109637	0.259487	-0.0742661	30.8956	61.7615	90.1171	NE	NE	NE	NE
Rv0958	-	POSSIBLE MAGNESIUM CHELATASE	14	12	0.681973	TRUE	0.0298324	0.913001	0.205622	0.172754	0.175789	35.9814	61.763	96.4	NE	NE	NE	NE
Rv0609A	-	hypothetical protein Rv0609A	2	2	0.607143	TRUE	0.248645	0.709862	0.608173	0.125968	0.359528	59.8788	61.7699	59.9	S	Uncertain	NE	NE
Rv3299c	atsB	PROBABLE ARYLSULFATASE ATSB (ARYL-SULFATE SULPHOHYDROLASE) (SULFATASE)	46	44	0.621636	TRUE	0.0308104	0.835376	-0.0477029	0.597627	-0.0785133	36.0637	61.7701	82.8022	NE	NE	NE	NE
Rv2505c	fadD35	acyl-CoA synthetase	36	35	0.606481	TRUE	0.138672	0.348116	0.0820535	0.401427	-0.0566182	46.3718	61.894	91.4389	NE	NE	NE	NE
Rv0804	-	hypothetical protein Rv0804	7	6	0.659864	TRUE	-0.148229	0.676758	0.0103321	0.965659	0.158561	23.7109	61.9113	70.8857	NE	NE	NE	NE
Rv0217c	lipW	POSSIBLE ESTERASE LIPW	22	21	0.645022	TRUE	0.0939574	0.637386	0.058186	0.660115	-0.0357713	41.786	61.9724	73.4227	NE	NE	NE	NE
Rv0392c	ndhA	PROBABLE MEMBRANE NADH DEHYDROGENASE NDHA	17	17	0.605042	TRUE	0.115196	0.610303	0.176575	0.199539	0.0613789	43.9054	62.0053	88.9647	NE	NE	NE	NE
Rv1160	mutT2	PROBABLE MUTATOR PROTEIN MUTT (7,8-dihydro-8-oxoguanine-triphosphatase) (8-OXO-DGTPASE)	5	5	0.647619	TRUE	0.211056	0.611985	0.376803	0.13441	0.165747	54.8726	62.0596	74	NE	NE	NE	NE
Rv1638	uvrA	excinuclease ABC subunit A	39	39	0.636752	TRUE	0.0700559	0.639555	-0.0405413	0.684433	-0.110597	39.5217	62.2002	76.3	U	NE	NE	NE
Rv2499c	-	POSSIBLE OXIDASE REGULATORY-RELATED PROTEIN	6	6	0.579365	TRUE	-0.167831	0.659506	-0.0733476	0.774837	0.0944832	22.6424	62.2017	52.1667	NE	NE	NE	NE
Rv0010c	-	PROBABLE CONSERVED MEMBRANE PROTEIN	10	9	0.57381	TRUE	0.0809143	0.792112	0.0742506	0.707034	-0.00666372	40.5349	62.2886	108.89	NE	NE	NE	NE
Rv2086	-	hypothetical protein Rv2086	12	12	0.652778	TRUE	0.159109	0.551877	-0.0367124	0.84495	-0.195821	48.6302	62.3446	57.975	NE	NE	NE	NE
Rv2876	-	POSSIBLE CONSERVED TRANSMEMBRANE PROTEIN	2	2	0.630952	TRUE	0.257838	0.699427	0.349978	0.398183	0.0921393	61.1706	62.345	67.25	S	NE	NE	NE
Rv1062	-	hypothetical protein Rv1062	6	6	0.670635	TRUE	0.219246	0.561882	0.0757055	0.767016	-0.143541	55.9268	62.3725	89.55	NE	NE	NE	NE
Rv0376c	-	hypothetical protein Rv0376c	21	19	0.663265	TRUE	-0.0736908	0.721643	0.177188	0.149943	0.250879	28.2441	62.4128	96.0857	NE	NE	NE	NE
Rv3171c	hpx	POSSIBLE NON-HEME HALOPEROXIDASE HPX	14	13	0.670068	TRUE	0.0174295	0.948822	0.0141381	0.937059	-0.00329146	34.9543	62.5423	86.5857	NE	NE	NE	NE
Rv1682	-	Probable coiled-coil structural protein	16	16	0.58631	TRUE	0.14131	0.539781	0.181844	0.200211	0.0405341	46.6574	62.5708	85.9312	NE	NE	NE	NE
Rv3089	fadD13	PROBABLE CHAIN-FATTY-ACID-CoA LIGASE FADD13 (FATTY-ACYL-CoA SYNTHETASE)	22	21	0.633117	TRUE	0.0163798	0.939774	-0.0119975	0.932938	-0.0283773	34.8687	62.6135	79.5045	NE	NE	NE	NE
Rv3766	-	hypothetical protein Rv3766	16	16	0.574405	TRUE	0.169716	0.455932	0.0558558	0.721665	-0.11386	49.8449	62.669	74.1875	NE	NE	NE	NE
Rv3197A	whiB7	PROBABLE TRANSCRIPTIONAL REGULATORY PROTEIN WHIB-LIKE WHIB7	5	5	0.62381	TRUE	0.0836202	0.851991	0.267208	0.300004	0.183588	40.7914	62.6697	96.28	NE	NE	NE	NE
Rv0965c	-	hypothetical protein Rv0965c	7	7	0.62585	TRUE	0.214985	0.536776	0.220945	0.312259	0.00595974	55.3759	62.6863	126.357	NE	NE	NE	NE
Rv1538c	ansA	Probable L-aparaginase ansA	14	14	0.688776	TRUE	0.0669417	0.795914	0.152848	0.323368	0.0859061	39.2357	62.7357	61.3929	NE	NE	NE	NE
Rv2915c	-	hypothetical protein Rv2915c	14	13	0.715986	TRUE	0.0136989	0.959922	0.0970439	0.546946	0.083345	34.6511	62.8858	97.4786	NE	NE	NE	NE
Rv1469	ctpD	PROBABLE CATION TRANSPORTER P-TYPE ATPASE D CTPD	21	21	0.654195	TRUE	0.0923325	0.650389	0.24983	0.0388283	0.157497	41.6281	62.9177	71.1143	U	NE	NE	GA
Rv0842	-	PROBABLE CONSERVED INTEGRAL MEMBRANE PROTEIN	23	22	0.649068	TRUE	0.0518021	0.797315	0.211199	0.0687655	0.159397	37.8744	63.0794	69.1261	NE	NE	NE	NE
Rv2859c	-	POSSIBLE AMIDOTRANSFERASE	16	16	0.645833	TRUE	0.141885	0.537473	0.117573	0.42453	-0.0243119	46.7199	63.0966	61.4875	NE	NE	NE	NE
Rv2328	PE23	PE FAMILY PROTEIN	14	14	0.617347	TRUE	0.138352	0.576829	0.173464	0.258648	0.0351127	46.3372	63.1124	65.3786	NE	NE	NE	NE
Rv1190	-	hypothetical protein Rv1190	10	9	0.652381	TRUE	-0.0482458	0.8788	0.0174518	0.934264	0.0656976	29.9785	63.3826	65.13	NE	NE	NE	NE
Rv0456A	-	hypothetical protein Rv0456A	4	3	0.636905	TRUE	0.0760731	0.879028	0.191248	0.523674	0.115175	40.0801	63.4372	132.85	S	NE	NE	NE
Rv2306B	-	POSSIBLE CONSERVED MEMBRANE PROTEIN	5	5	0.685714	TRUE	0.073326	0.86999	0.14715	0.590179	0.0738237	39.8242	63.4677	48.6	NE	NE	NE	NE
Rv0197	-	POSSIBLE OXIDOREDUCTASE	33	33	0.645743	TRUE	0.148584	0.335389	0.00333982	0.976679	-0.145244	47.4538	63.4765	70.0939	U	NE	NE	NE
Rv1993c	-	hypothetical protein Rv1993c	5	5	0.619048	TRUE	0.148193	0.726357	0.255627	0.323606	0.107434	47.4108	63.5409	104	S	NE	NE	NE
Rv3374	echA18.1	PROBABLE ENOYL-CoA HYDRATASE (FRAGMENT) ECHA18.1 (ENOYL HYDRASE) (UNSATURATED ACYL-CoA HYDRATASE) (CROTONASE)	3	3	0.642857	TRUE	0.206777	0.704886	0.132916	0.712995	-0.0738617	54.3298	63.5635	69	S	NE	NE	NE
Rv3691	-	hypothetical protein Rv3691	15	15	0.626984	TRUE	0.184055	0.430575	0.0219753	0.898465	-0.16208	51.5349	63.701	61.7133	NE	NE	NE	NE
Rv1551	plsB1	glycerol-3-phosphate acyltransferase	33	32	0.613276	TRUE	0.0591903	0.719609	-0.0539566	0.613502	-0.113147	38.5328	63.8364	82.4455	NE	NE	NE	NE
Rv0425c	ctpH	POSSIBLE METAL CATION TRANSPORTING P-TYPE ATPASE CTPH	39	38	0.67033	TRUE	0.0300351	0.851835	0.258735	0.00283643	0.2287	35.9985	63.909	83.5359	NE	NE	NE	GA
Rv3061c	fadE22	PROBABLE ACYL-CoA DEHYDROGENASE FADE22	24	22	0.636905	TRUE	0.110666	0.558221	0.0428471	0.738972	-0.0678184	43.4446	64.0639	82.8417	NE	NE	NE	NE
Rv3136	PPE51	PPE FAMILY PROTEIN	22	22	0.634199	TRUE	0.104536	0.599265	-0.0139309	0.921854	-0.118467	42.8287	64.1526	68.1227	U	NE	NE	NE
Rv1176c	-	hypothetical protein Rv1176c	15	13	0.612698	TRUE	-0.0464835	0.856422	0.0776146	0.625891	0.124098	30.1024	64.2735	93.58	NE	NE	NE	NE
Rv1467c	fadE15	PROBABLE ACYL-CoA DEHYDROGENASE FADE15	28	27	0.625	TRUE	0.0854032	0.627012	-0.0785872	0.484701	-0.16399	40.9613	64.3057	80.9429	NE	NE	NE	NE
Rv1615	-	Probable hypothetical membrane protein	9	8	0.621693	TRUE	0.0900608	0.782235	0.157868	0.421496	0.0678068	41.4083	64.3419	72.5111	NE	NE	NE	NE
Rv2976c	ung	uracil-DNA glycosylase	8	8	0.60119	TRUE	-0.131887	0.691864	-0.108393	0.617538	0.023494	24.6393	64.356	48.3375	NE	NE	NE	NE
Rv0106	-	hypothetical protein Rv0106	12	11	0.638889	TRUE	0.047297	0.86999	0.057487	0.751918	0.01019	37.4784	64.3797	76.9	NE	NE	NE	NE
Rv0142	-	hypothetical protein Rv0142	7	7	0.670068	TRUE	0.0761256	0.840291	0.247088	0.254307	0.170963	40.085	64.389	67.1429	NE	NE	NE	NE
Rv1123c	bpoB	POSSIBLE PEROXIDASE BPOB (NON-HAEM PEROXIDASE)	10	10	0.65	TRUE	0.1153	0.699427	0.0577534	0.770884	-0.0575466	43.916	64.4018	89.49	NE	NE	NE	NE
Rv0065	-	hypothetical protein Rv0065	8	7	0.547619	TRUE	0.105951	0.754033	0.0134798	0.953982	-0.0924711	42.9701	64.4438	108.7	NE	NE	NE	NE
Rv1054	-	PROBABLE INTEGRASE (FRAGMENT)	5	5	0.628571	TRUE	0.10328	0.813629	0.345255	0.171278	0.241975	42.7036	64.4512	57.74	NE	NE	NE	NE
Rv1096	-	POSSIBLE GLYCOSYL HYDROLASE	20	19	0.62381	TRUE	0.0197939	0.93055	0.131274	0.309558	0.11148	35.1479	64.5212	68.51	NE	NE	NE	NE
Rv0308	-	PROBABLE CONSERVED INTEGRAL MEMBRANE PROTEIN	16	15	0.596726	TRUE	0.108073	0.643737	0.136326	0.348416	0.0282537	43.183	64.522	125.881	NE	NE	NE	NE
Rv0936	pstA2	PHOSPHATE-TRANSPORT INTEGRAL MEMBRANE ABC TRANSPORTER PSTA2	20	20	0.616667	TRUE	0.0500461	0.820663	0.156997	0.216872	0.106951	37.7196	64.5514	71.86	U	NE	NE	NE
Rv0274	-	hypothetical protein Rv0274	7	7	0.591837	TRUE	0.0243161	0.949327	-0.268009	0.212659	-0.292325	35.521	64.5538	111.943	NE	NE	NE	NE
Rv3395c	-	hypothetical protein Rv3395c	4	4	0.64881	TRUE	0.0721452	0.884511	0.309912	0.280789	0.237767	39.7147	64.58	55.55	NE	NE	NE	NE
Rv1377c	-	PUTATIVE TRANSFERASE	14	13	0.653061	TRUE	0.0639277	0.806569	0.0579093	0.730104	-0.00601846	38.9609	64.5898	95.7786	NE	NE	NE	NE
Rv0264c	-	hypothetical protein Rv0264c	9	9	0.653439	TRUE	0.16418	0.597912	0.250039	0.184919	0.0858582	49.2073	64.6442	145.844	NE	NE	NE	NE
Rv3719	-	hypothetical protein Rv3719	39	36	0.591575	TRUE	0.0173916	0.915415	-0.129352	0.153269	-0.146743	34.9512	64.7411	96.7846	NE	NE	NE	NE
Rv0080	-	hypothetical protein Rv0080	5	5	0.666667	TRUE	0.0774747	0.862626	0.268409	0.297502	0.190935	40.2112	64.7523	76.96	NE	NE	NE	NE
Rv2636	-	hypothetical protein Rv2636	18	17	0.621693	TRUE	0.0851903	0.70237	0.114537	0.407616	0.0293466	40.941	64.7927	119.339	NE	NE	NE	NE
Rv3153	nuoI	NADH dehydrogenase subunit I	23	22	0.602484	TRUE	-0.0336136	0.872204	-0.0326028	0.805152	0.00101085	31.0229	64.8135	71.2087	NE	NE	NE	NE
Rv1029	kdpA	potassium-transporting ATPase subunit A	28	27	0.596088	TRUE	0.129088	0.453234	-0.0662926	0.562763	-0.19538	45.3487	64.8196	101.021	NE	NE	NE	NE
Rv3177	-	POSSIBLE PEROXIDASE (NON-HAEM PEROXIDASE)	8	8	0.657738	TRUE	0.0364161	0.920006	0.0761401	0.731707	0.039724	36.5387	64.8796	77.8875	NE	NE	NE	NE
Rv1522c	mmpL12	PROBABLE CONSERVED TRANSMEMBRANE TRANSPORT PROTEIN MMPL12	52	48	0.561355	TRUE	0.0878103	0.486774	0.0228498	0.794402	-0.0649605	41.1917	64.929	117.05	NE	NE	NE	NE
Rv3107c	agpS	POSSIBLE ALKYLDIHYDROXYACETONEPHOSPHATE SYNTHASE AGPS (ALKYL-DHAP SYNTHASE) (ALKYLGLYCERONE-PHOSPHATE SYNTHASE)	22	22	0.636364	TRUE	0.0791406	0.693691	-0.0176678	0.90121	-0.0968084	40.3677	64.9412	72.0318	U	NE	NE	NE
Rv1702c	-	hypothetical protein Rv1702c	24	23	0.630952	TRUE	-0.0527002	0.791051	-0.0894662	0.459939	-0.036766	29.6675	64.9602	91.0458	NE	ESD	NE	NE
Rv1714	-	Probable oxidoreductase	8	8	0.630952	TRUE	0.0131757	0.970144	-0.0668482	0.762211	-0.0800239	34.6087	65.0274	56.325	NE	NE	NE	NE
Rv2060	-	Possible conserved integral membrane protein	4	4	0.613095	TRUE	0.0713804	0.885767	0.212523	0.474071	0.141143	39.6439	65.1804	49.05	NE	NE	NE	NE
Rv1431	-	hypothetical protein Rv1431	25	23	0.592381	TRUE	0.121131	0.508682	-0.0181524	0.892279	-0.139283	44.5163	65.2636	87.068	NE	NE	NE	NE
Rv3169	-	hypothetical protein Rv3169	20	19	0.610714	TRUE	-0.0249533	0.913001	0.018463	0.90121	0.0434163	31.6578	65.2785	65.28	NE	NE	NE	NE
Rv2800	-	POSSIBLE HYDROLASE	21	20	0.680272	TRUE	0.0941986	0.643819	0.394039	0.000768169	0.29984	41.8095	65.3303	88.4143	NE	NE	NE	GA
Rv1803c	PE_PGRS32	PE-PGRS FAMILY PROTEIN	35	30	0.677551	TRUE	-0.0159037	0.927562	0.137466	0.149414	0.153369	32.3349	65.354	115.7	NE	NE	NE	NE
Rv3224A	-	hypothetical protein Rv3224A	3	3	0.706349	TRUE	0.259244	0.629437	0.48768	0.133062	0.228436	61.3705	65.3617	62.6	S	NE	NE	NE
Rv3698	-	hypothetical protein Rv3698	36	35	0.619709	TRUE	0.0680156	0.661958	0.0131775	0.905796	-0.0548382	39.3341	65.41	79.6083	NE	NE	NE	NE
Rv1946c	lppG	POSSIBLE LIPOPROTEIN	7	6	0.608844	TRUE	0.0896015	0.808143	0.168843	0.449967	0.0792414	41.364	65.418	77.9	NE	NE	NE	NE
Rv2941	fadD28	acyl-CoA synthetase	46	44	0.556418	TRUE	0.0316858	0.829415	0.105612	0.208504	0.0739262	36.1375	65.4572	96.85	NE	NE	NE	NE
Rv3717	-	hypothetical protein Rv3717	13	12	0.663004	TRUE	0.0365532	0.895246	0.13061	0.424098	0.0940567	36.5504	65.501	73.4077	NE	NE	NE	NE
Rv0436c	pssA	PROBABLE CDP-DIACYLGLYCEROL--SERINE O-PHOSPHATIDYLTRANSFERASE PSSA (PS SYNTHASE) (PHOSPHATIDYLSERINE SYNTHASE)	17	17	0.628852	TRUE	0.155745	0.4804	0.13432	0.340993	-0.0214254	48.2511	65.5164	66.5882	NE	NE	NE	NE
Rv0043c	-	PROBABLE TRANSCRIPTIONAL REGULATORY PROTEIN (PROBABLY GNTR-FAMILY)	11	11	0.606061	TRUE	0.171101	0.537473	0.106478	0.560274	-0.0646233	50.0057	65.5902	85.7818	NE	NE	NE	NE
Rv2482c	plsB2	glycerol-3-phosphate acyltransferase	42	39	0.60941	TRUE	0.0392794	0.792542	-0.119421	0.170855	-0.158701	36.7837	65.704	74.5429	NE	NE	NE	NE
Rv2250c	-	Possible transcriptional regulatory protein	11	11	0.645022	TRUE	0.0380093	0.899521	0.0163061	0.935651	-0.0217032	36.6748	65.7714	83.7909	NE	NE	NE	NE
Rv0657c	-	hypothetical protein Rv0657c	2	2	0.642857	TRUE	0.214962	0.751162	0.102254	0.821928	-0.112708	55.373	65.8642	69.7	S	GA	NE	NE
Rv2655c	-	POSSIBLE phiRv2 PROPHAGE PROTEIN	22	22	0.62987	TRUE	0.158163	0.409307	0.22094	0.0627093	0.0627773	48.5233	65.914	83.7273	U	NE	NE	NE
Rv1816	-	POSSIBLE TRANSCRIPTIONAL REGULATORY PROTEIN	15	15	0.646032	TRUE	0.124602	0.604289	0.208025	0.153269	0.0834233	44.8776	65.9935	150.993	NE	NE	NE	NE
Rv3453	-	POSSIBLE CONSERVED TRANSMEMBRANE PROTEIN	12	10	0.636905	TRUE	0.0891138	0.746812	0.243989	0.133061	0.154875	41.317	66.0087	90.2083	NE	NE	NE	NE
Rv3623	lpqG	PROBABLE CONSERVED LIPOPROTEIN LPQG	7	6	0.663265	TRUE	0.0729384	0.848242	0.294273	0.167113	0.221335	39.7882	66.054	94.8857	NE	NE	NE	NE
Rv1681	moeX	POSSIBLE MOLYBDOPTERIN BIOSYNTHESIS PROTEIN MOEX	16	15	0.651786	TRUE	0.104499	0.654118	0.0228442	0.891444	-0.081655	42.825	66.0801	104.619	NE	NE	NE	NE
Rv2016	-	hypothetical protein Rv2016	7	7	0.612245	TRUE	0.20126	0.564601	0.478507	0.0211498	0.277247	53.6377	66.1191	85.0857	NE	NE	NE	GA
Rv2309A	-	hypothetical protein Rv2309A	13	13	0.553114	TRUE	0.156215	0.541753	0.240712	0.12247	0.0844971	48.3039	66.2697	99.1615	NE	NE	NE	NE
Rv0212c	nadR	POSSIBLE TRANSCRIPTIONAL REGULATORY PROTEIN NADR (PROBABLY ASNC-FAMILY)	7	6	0.629252	TRUE	0.0974913	0.791051	0.0554013	0.819405	-0.04209	42.1315	66.4287	124.8	NE	NE	NE	NE
Rv3450c	-	PROBABLE CONSERVED MEMBRANE PROTEIN	16	14	0.700893	TRUE	-0.0406818	0.871103	0.0445929	0.775874	0.0852747	30.514	66.4352	112.862	NE	NE	NE	NE
Rv2923c	-	hypothetical protein Rv2923c	5	5	0.690476	TRUE	0.25833	0.529446	0.480469	0.0530449	0.222139	61.2404	66.4659	116.18	NE	NE	NE	NE
Rv3433c	-	hypothetical protein Rv3433c	10	9	0.690476	TRUE	0.00770063	0.981521	0.0400505	0.845035	0.0323499	34.1689	66.499	118.61	NE	GA	NE	NE
Rv0898c	-	hypothetical protein Rv0898c	2	2	0.642857	TRUE	0.264642	0.691001	0.362147	0.380754	0.0975058	62.1442	66.5265	78.45	S	Uncertain	NE	NE
Rv3759c	proX	POSSIBLE OSMOPROTECTANT (GLYCINE BETAINE/CARNITINE/CHOLINE/L-PROLINE) BINDING LIPOPROTEIN PROX	14	13	0.568027	TRUE	0.0107634	0.967947	-0.120621	0.446197	-0.131384	34.4143	66.5332	72.05	NE	NE	NE	NE
Rv0324	-	POSSIBLE TRANSCRIPTIONAL REGULATORY PROTEIN (POSSIBLY ARSR-FAMILY)	12	11	0.652778	TRUE	0.141822	0.598705	0.159194	0.343206	0.0173724	46.713	66.5465	72.0083	NE	NE	NE	NE
Rv3449	mycP4	PROBABLE MEMBRANE-ANCHORED MYCOSIN MYCP4 (SERINE PROTEASE) (SUBTILISIN-LIKE PROTEASE) (SUBTILASE-LIKE) (MYCOSIN-4)	19	17	0.665414	TRUE	0.0394294	0.863831	0.0573876	0.687764	0.0179582	36.7966	66.6436	97.2737	NE	NE	NE	NE
Rv1009	rpfB	Probable resuscitation-promoting factor rpfB	11	10	0.65368	TRUE	0.117	0.679445	0.378177	0.0225008	0.261177	44.0902	66.6469	85.7091	NE	NE	NE	GA
Rv2280	-	Probable dehydrogenase	18	18	0.633598	TRUE	-0.0116267	0.961004	-0.00829122	0.956344	0.00333544	32.6599	66.7308	61.4778	NE	NE	NE	NE
Rv2063	-	hypothetical protein Rv2063	3	3	0.563492	TRUE	0.080244	0.888582	-0.0652508	0.862032	-0.145495	40.4717	66.7792	42.2	NE	NE	NE	NE
Rv2792c	-	POSSIBLE RESOLVASE	6	6	0.68254	TRUE	0.133722	0.729797	0.0879087	0.731364	-0.0458132	45.8406	66.795	59.75	NE	NE	NE	NE
Rv2715	-	POSSIBLE HYDROLASE	19	18	0.619048	TRUE	0.167659	0.416689	0.182503	0.15843	0.014844	49.6071	66.8432	86.7895	NE	NE	NE	NE
Rv0573c	-	nicotinate phosphoribosyltransferase	17	17	0.641457	TRUE	0.164688	0.455932	0.0402061	0.793065	-0.124481	49.2653	66.8873	96.6059	NE	NE	NE	NE
Rv1750c	fadD1	acyl-CoA synthetase	40	40	0.589881	TRUE	0.0853595	0.560116	-0.113737	0.205791	-0.199096	40.9571	66.9125	100.392	U	NE	NE	NE
Rv3558	PPE64	PPE FAMILY PROTEIN	18	16	0.630952	TRUE	0.123248	0.572751	0.253414	0.0533031	0.130166	44.7364	66.9141	126.628	NE	NE	NE	NE
Rv0871	cspB	PROBABLE COLD SHOCK-LIKE PROTEIN B CSPB	5	4	0.67619	TRUE	0.0122246	0.978648	0.0863338	0.757921	0.0741092	34.5319	66.934	123.64	NE	NE	NE	NE
Rv0165c	-	POSSIBLE TRANSCRIPTIONAL REGULATORY PROTEIN (PROBABLY GNTR-FAMILY)	8	8	0.592262	TRUE	0.146204	0.657109	0.0414698	0.856655	-0.104734	47.1918	66.9425	109.625	NE	NE	NE	NE
Rv1497	lipL	PROBABLE ESTERASE LIPL	17	16	0.621849	TRUE	0.17385	0.427569	0.0679612	0.650307	-0.105889	50.3265	66.9541	122.971	NE	NE	NE	NE
Rv0411c	glnH	PROBABLE GLUTAMINE-BINDING LIPOPROTEIN GLNH (GLNBP)	9	9	0.645503	TRUE	0.00459709	0.988528	0.0172303	0.937945	0.0126332	33.922	67.0007	52.7111	NE	NE	NE	NE
Rv1592c	-	hypothetical protein Rv1592c	25	24	0.647619	TRUE	0.0558729	0.773553	0.035025	0.779987	-0.0208479	38.2358	67.0156	84.772	NE	NE	NE	NE
Rv0131c	fadE1	PROBABLE ACYL-CoA DEHYDROGENASE FADE1	18	18	0.611111	TRUE	0.191169	0.36118	0.0695361	0.633188	-0.121633	52.3942	67.1854	78.8278	NE	NE	NE	NE
Rv2528c	mrr	PROBABLE RESTRICTION SYSTEM PROTEIN MRR	11	10	0.588745	TRUE	0.00490897	0.987527	-0.108611	0.55101	-0.11352	33.9468	67.213	95.8909	NE	NE	NE	NE
Rv1969	mce3D	MCE-FAMILY PROTEIN MCE3D	13	13	0.644689	TRUE	0.173505	0.493256	0.0123415	0.946112	-0.161164	50.2861	67.2342	82.5538	NE	NE	NE	NE
Rv2526	-	hypothetical protein Rv2526	2	2	0.428571	TRUE	0.0210939	0.97648	-0.596509	0.134697	-0.617603	35.2547	67.2667	53.3	S	Uncertain	NE	NE
Rv0008c	-	POSSIBLE MEMBRANE PROTEIN	4	4	0.72619	TRUE	0.0275178	0.956365	0.315575	0.271954	0.288058	35.7875	67.4009	93.825	NE	NE	NE	NE
Rv1042c	-	PROBABLE IS LIKE-2 TRANSPOSASE	6	6	0.623016	TRUE	0.125982	0.746812	0.199958	0.404934	0.0739758	45.0221	67.413	65.4667	NE	NE	NE	NE
Rv1230c	-	POSSIBLE MEMBRANE PROTEIN	20	20	0.690476	TRUE	0.082175	0.69696	0.166429	0.188636	0.0842545	40.6542	67.4342	84.285	U	NE	NE	NE
Rv1236	sugA	PROBABLE SUGAR-TRANSPORT INTEGRAL MEMBRANE PROTEIN ABC TRANSPORTER SUGA	19	19	0.620301	TRUE	-0.00381786	0.987439	-0.0960899	0.481387	-0.092272	33.2615	67.4952	78.9211	NE	NE	NE	NE
Rv1357c	-	hypothetical protein Rv1357c	14	14	0.595238	TRUE	0.233269	0.322517	0.120617	0.44517	-0.112652	57.7786	67.5301	78.4571	NE	NE	NE	NE
Rv3830c	-	TRANSCRIPTIONAL REGULATORY PROTEIN (PROBABLY TETR-FAMILY)	11	10	0.58658	TRUE	0.124771	0.657007	0.0112103	0.95501	-0.113561	44.8953	67.6115	92.9182	NE	NE	NE	NE
Rv0203	-	POSSIBLE EXPORTED PROTEIN	4	4	0.702381	TRUE	0.276009	0.551279	0.209591	0.480791	-0.0664179	63.8055	67.6324	64.275	NE	NE	NE	NE
Rv2823c	-	hypothetical protein Rv2823c	48	46	0.605655	TRUE	0.0651202	0.627827	-0.0650171	0.446262	-0.130137	39.0694	67.6489	85.6417	NE	NE	NE	NE
Rv0427c	xthA	PROBABLE EXODEOXYRIBONUCLEASE III PROTEIN XTHA (EXONUCLEASE III) (EXO III) (AP ENDONUCLEASE VI)	14	13	0.629252	TRUE	0.140069	0.572276	-0.118478	0.453539	-0.258547	46.5228	67.8252	86.3714	NE	NE	NE	NE
Rv2840c	-	hypothetical protein Rv2840c	7	7	0.588435	TRUE	0.172985	0.622708	0.0215871	0.931774	-0.151398	50.2253	67.8434	107.914	NE	GA	NE	NE
Rv0901	-	POSSIBLE CONSERVED EXPORTED OR MEMBRANE PROTEIN	9	9	0.65873	TRUE	0.150645	0.627012	-0.00919926	0.965641	-0.159844	47.6819	67.8795	94.0667	NE	NE	NE	NE
Rv0219	-	PROBABLE CONSERVED TRANSMEMBRANE PROTEIN	12	12	0.64881	TRUE	0.121179	0.652436	0.0326727	0.861938	-0.0885065	44.5214	67.8905	72.8167	NE	NE	NE	NE
Rv2198c	mmpS3	PROBABLE CONSERVED MEMBRANE PROTEIN MMPS3	14	14	0.607143	TRUE	0.206293	0.387357	-0.243068	0.104899	-0.44936	54.2687	67.9314	73.2714	NE	NE	NE	NE
Rv0750	-	hypothetical protein Rv0750	5	5	0.647619	TRUE	0.17167	0.683243	0.229036	0.380754	0.0573667	50.0719	67.9593	83.86	NE	NE	NE	NE
Rv0024	-	PUTATIVE SECRETED PROTEIN P60-RELATED PROTEIN	13	13	0.639194	TRUE	0.078367	0.770811	0.238665	0.125395	0.160298	40.295	67.9693	92.0462	NE	NE	NE	NE
Rv2735c	-	hypothetical protein Rv2735c	32	32	0.542411	TRUE	0.181524	0.241856	-0.000873325	0.995215	-0.182397	51.2325	68.1032	92.6219	U	NE	NE	NE
Rv3820c	papA2	POSSIBLE CONSERVED POLYKETIDE SYNTHASE ASSOCIATED PROTEIN PAPA2	44	43	0.553571	TRUE	0.0870416	0.529938	0.0190457	0.845775	-0.067996	41.118	68.1364	120.752	NE	NE	NE	NE
Rv1330c	-	nicotinate phosphoribosyltransferase	23	21	0.669772	TRUE	0.0204024	0.924661	0.160373	0.173136	0.13997	35.1978	68.2483	95.0696	NE	NE	NE	NE
Rv0255c	cobQ1	cobyric acid synthase	15	13	0.703175	TRUE	0.0180832	0.944944	0.125055	0.409482	0.106972	35.0077	68.271	87.9267	NE	NE	NE	NE
Rv1721c	-	hypothetical protein Rv1721c	2	2	0.666667	TRUE	0.076463	0.915647	0.0852012	0.851996	0.00873824	40.1165	68.2817	40.55	S	NE	NE	NE
Rv1172c	PE12	PE FAMILY PROTEIN	16	16	0.596726	TRUE	0.0905467	0.701911	0.150725	0.295896	0.0601782	41.4552	68.445	92.9625	NE	NE	NE	NE
Rv3267	-	CONSERVED HYPOTHETICAL PROTEIN (CPSA-RELATED PROTEIN)	23	23	0.642857	TRUE	0.0964619	0.618924	0.167698	0.154061	0.0712357	42.0306	68.4635	91.0043	U	NE	NE	NE
Rv2407	-	ribonuclease Z	11	10	0.616883	TRUE	-0.0537703	0.857957	-0.0630401	0.739833	-0.00926981	29.5933	68.486	109.836	NE	NE	NE	NE
Rv0243	fadA2	acetyl-CoA acetyltransferase	20	20	0.647619	TRUE	0.165304	0.411045	0.107401	0.414139	-0.057903	49.336	68.4885	68.575	U	NE	NE	NE
Rv2369c	-	hypothetical protein Rv2369c	3	3	0.579365	TRUE	0.306046	0.566232	0.776633	0.0143733	0.470588	68.4105	68.5002	100.967	S	NE	NE	GA
Rv0071	-	POSSIBLE MATURASE	9	8	0.632275	TRUE	0.0604032	0.855217	0.209183	0.274599	0.14878	38.642	68.5154	90.4778	NE	NE	NE	NE
Rv0470c	pcaA	MYCOLIC ACID SYNTHASE PCAA (CYCLOPROPANE SYNTHASE)	12	12	0.575397	TRUE	0.228136	0.37507	0.0670756	0.710416	-0.161061	57.0938	68.5418	64.4667	NE	NE	NE	NE
Rv0077c	-	PROBABLE OXIDOREDUCTASE	15	15	0.633333	TRUE	0.116309	0.628156	0.0967402	0.532695	-0.0195685	44.0193	68.5421	89.4533	NE	NE	NE	NE
Rv3557c	-	PROBABLE TRANSCRIPTIONAL REGULATORY PROTEIN (PROBABLY TETR-FAMILY)	16	15	0.616071	TRUE	0.0666377	0.785485	0.129119	0.376916	0.0624816	39.2079	68.5744	80.8187	NE	NE	NE	NE
Rv1725c	-	hypothetical protein Rv1725c	14	13	0.673469	TRUE	0.108751	0.662736	0.249784	0.0946416	0.141033	43.2512	68.612	109.014	NE	NE	NE	NE
Rv3328c	sigJ	RNA polymerase sigma factor SigJ	12	12	0.686508	TRUE	-0.0511185	0.858731	0.330055	0.0389676	0.381174	29.7776	68.7871	60.1167	NE	NE	NE	GA
Rv3866	-	hypothetical protein Rv3866	12	12	0.638889	TRUE	0.1876	0.475732	0.304894	0.0572565	0.117294	51.9614	68.8188	130.458	NE	NE	NE	NE
Rv1733c	-	PROBABLE CONSERVED TRANSMEMBRANE PROTEIN	5	5	0.652381	TRUE	0.270192	0.509494	0.119731	0.66573	-0.150461	62.95	68.8543	71.06	NE	NE	NE	NE
Rv2272	-	PROBABLE CONSERVED TRANSMEMBRANE PROTEIN	4	4	0.708333	TRUE	0.197447	0.674632	0.361231	0.202347	0.163784	53.1645	68.8573	56.75	NE	NE	NE	NE
Rv3152	nuoH	NADH dehydrogenase subunit H	27	27	0.58642	TRUE	0.20656	0.218044	0.0960899	0.395098	-0.11047	54.3024	68.8791	69.9963	U	NE	NE	NE
Rv2737c	recA	recombinase A	29	29	0.624795	TRUE	0.146018	0.37744	0.0206754	0.864379	-0.125343	47.1714	69.0762	72.0828	U	NE	NE	NE
Rv2083	-	hypothetical protein Rv2083	6	6	0.670635	TRUE	0.118442	0.763734	0.126757	0.612852	0.00831487	44.2385	69.1114	109.617	NE	NE	NE	NE
Rv3542c	-	hypothetical protein Rv3542c	14	14	0.60034	TRUE	0.0391154	0.883251	-0.245766	0.100825	-0.284881	36.7696	69.1312	61.8786	NE	NE	NE	NE
Rv3835	-	PROBABLE CONSERVED MEMBRANE PROTEIN	16	16	0.678571	TRUE	0.185332	0.409572	0.479402	0.00033508	0.29407	51.6881	69.2613	89.0187	NE	NE	NE	GA
Rv2710	sigB	RNA polymerase sigma factor SigB	14	14	0.608844	TRUE	0.196783	0.413195	-0.0400979	0.814111	-0.236881	53.0825	69.3043	68.1286	NE	NE	NE	NE
Rv2021c	-	POSSIBLE TRANSCRIPTIONAL REGULATORY PROTEIN	7	5	0.612245	TRUE	-0.00538904	0.988528	0.0809458	0.732697	0.0863349	33.1396	69.3138	146.814	NE	GA	NE	NE
Rv2964	purU	PROBABLE FORMYLTETRAHYDROFOLATE DEFORMYLASE PURU (FORMYL-FH(4) HYDROLASE)	17	17	0.60084	TRUE	0.0859959	0.707827	-0.0887917	0.543925	-0.174788	41.0179	69.4479	106.365	NE	NE	NE	NE
Rv3373	echA18	PROBABLE ENOYL-CoA HYDRATASE ECHA18 (ENOYL HYDRASE) (UNSATURATED ACYL-CoA HYDRATASE) (CROTONASE)	3	3	0.650794	TRUE	0.266099	0.620462	-0.110805	0.759221	-0.376903	62.3548	69.4935	73.5667	NE	NE	NE	NE
Rv2575	-	POSSIBLE CONSERVED MEMBRANE GLYCINE RICH PROTEIN	19	19	0.645363	TRUE	0.0450391	0.845212	0.0351687	0.809438	-0.0098704	37.2814	69.514	109.226	NE	NE	NE	NE
Rv0770	-	PROBABLE DEHYDROGENASE/REDUCTASE	10	10	0.62381	TRUE	0.107492	0.719609	0.126786	0.501995	0.0192941	43.1246	69.5487	83.89	NE	NE	NE	NE
Rv0153c	ptbB	PHOSPHOTYROSINE PROTEIN PHOSPHATASE PTPB (PROTEIN-TYROSINE-PHOSPHATASE) (PTPase)	11	11	0.636364	TRUE	0.204342	0.456493	0.326617	0.0512215	0.122275	54.0233	69.5913	97.7727	NE	NE	NE	NE
Rv2219A	-	PROBABLE CONSERVED MEMBRANE PROTEIN	3	3	0.666667	TRUE	0.297005	0.578736	0.387415	0.23947	0.0904094	66.9908	69.6103	80.4	NE	NE	NE	NE
Rv0933	pstB	PHOSPHATE-TRANSPORT ATP-BINDING PROTEIN ABC TRANSPORTER PSTB	12	12	0.603175	TRUE	0.185859	0.479508	0.286092	0.0751569	0.100233	51.7515	69.6129	73.775	NE	NE	NE	NE
Rv2504c	scoA	PROBABLE SUCCINYL-COA:3-KETOACID-COENZYME A TRANSFERASE (ALPHA SUBUNIT) SCOA (3-OXO ACID:CoA TRANSFERASE) (OXCT A) (SUCCINYL-COA:3-OXOACID-COENZYME A TRANSFERASE)	12	11	0.644841	TRUE	0.0109778	0.970062	-0.165064	0.323606	-0.176042	34.4315	69.6402	116.858	NE	NE	NE	NE
Rv1185c	fadD21	acyl-CoA synthetase	32	32	0.584077	TRUE	0.136186	0.388623	-0.0459255	0.676543	-0.182111	46.1042	69.663	75.9938	U	NE	NE	NE
Rv1163	narJ	PROBABLE RESPIRATORY NITRATE REDUCTASE (DELTA CHAIN) NARJ	15	15	0.671429	TRUE	0.0886187	0.716588	0.0500516	0.75719	-0.038567	41.2694	69.6982	110.38	NE	NE	NE	NE
Rv2306A	-	POSSIBLE CONSERVED MEMBRANE PROTEIN	5	4	0.642857	TRUE	0.138957	0.74542	-0.054201	0.851603	-0.193158	46.4025	69.7203	159.24	NE	NE	NE	NE
Rv1793	esxN	PUTATIVE ESAT-6 LIKE PROTEIN ESXN (ESAT-6 LIKE PROTEIN 5)	7	7	0.510204	TRUE	0.254547	0.459885	0.047374	0.846748	-0.207173	60.7049	69.7304	76.0571	NE	NE	NE	NE
Rv3121	cyp141	PROBABLE CYTOCHROME P450 141 CYP141	26	23	0.552198	TRUE	0.0265067	0.892184	-0.108826	0.340993	-0.135333	35.7031	69.7495	168.012	NE	NE	NE	NE
Rv2273	-	PROBABLE CONSERVED TRANSMEMBRANE PROTEIN	6	6	0.626984	TRUE	0.00613929	0.988437	-0.130931	0.60027	-0.13707	34.0445	69.7967	63.55	S	NE	NE	NE
Rv2605c	tesB2	PROBABLE ACYL-CoA THIOESTERASE II TESB2 (TEII)	9	9	0.611111	TRUE	0.192808	0.529027	0.099742	0.627725	-0.0930657	52.5942	69.8126	71.8444	NE	NE	NE	NE
Rv0994	moeA1	PROBABLE MOLYBDOPTERIN BIOSYNTHESIS PROTEIN MOEA1	14	13	0.664966	TRUE	0.0615731	0.8141	0.310637	0.0355299	0.249064	38.7476	69.8152	78.4143	NE	NE	NE	GA
Rv1263	amiB2	amidase	22	22	0.646104	TRUE	0.0732425	0.716482	0.047819	0.720983	-0.0254235	39.8164	69.8589	75.95	U	NE	NE	NE
Rv1508A	-	hypothetical protein Rv1508A	13	13	0.606227	TRUE	0.207752	0.404334	0.104112	0.532536	-0.10364	54.453	69.8618	85.1769	NE	NE	NE	NE
Rv2944	-	IS1533 transposase	11	11	0.634199	TRUE	0.103569	0.716482	0.330343	0.0487822	0.226774	42.7323	69.8853	66.3727	NE	NE	NE	GA
Rv0468	fadB2	3-hydroxybutyryl-CoA dehydrogenase	13	12	0.598901	TRUE	0.152152	0.553794	0.191028	0.22623	0.038876	47.8494	69.8971	112.931	NE	NE	NE	NE
Rv2071c	cobM	Probable precorrin-4 C11-methyltransferase CobM	17	16	0.648459	TRUE	0.0175312	0.943063	0.0698974	0.64153	0.0523661	34.9626	69.9836	113.712	NE	NE	NE	NE
Rv0690c	-	hypothetical protein Rv0690c	17	16	0.62605	TRUE	0.0131555	0.957053	-0.0260839	0.868869	-0.0392394	34.6071	69.9992	101.253	NE	NE	NE	NE
Rv1149	-	POSSIBLE TRANSPOSASE	6	6	0.623016	TRUE	0.142225	0.71258	0.216201	0.364249	0.0739758	46.7568	70.0011	64.15	NE	NE	NE	NE
Rv1728c	-	hypothetical protein Rv1728c	20	20	0.595238	TRUE	0.0778862	0.71258	0.00840121	0.954616	-0.069485	40.2498	70.016	105.1	U	NE	NE	NE
Rv2629	-	hypothetical protein Rv2629	25	23	0.620952	TRUE	0.00102855	0.995918	-0.053514	0.666035	-0.0545426	33.6404	70.0424	96.148	NE	NE	NE	NE
Rv2074	-	hypothetical protein Rv2074	6	6	0.662698	TRUE	0.196863	0.604413	0.417546	0.0659855	0.220683	53.0923	70.0518	62.2333	NE	NE	NE	NE
Rv2309c	-	POSSIBLE INTEGRASE (FRAGMENT)	10	9	0.592857	TRUE	-0.0789717	0.79641	-0.145057	0.437254	-0.0660853	27.8967	70.0718	131.89	NE	NE	NE	NE
Rv2285	-	hypothetical protein Rv2285	23	23	0.644928	TRUE	0.0689164	0.727272	0.138605	0.245105	0.0696886	39.4168	70.1245	70.4652	U	NE	NE	NE
Rv1521	fadD25	acyl-CoA synthetase	39	38	0.562882	TRUE	0.112964	0.436221	-0.0203913	0.84495	-0.133356	43.6778	70.2797	107.231	NE	NE	NE	NE
Rv0887c	-	hypothetical protein Rv0887c	5	5	0.609524	TRUE	0.0513305	0.910263	0.0203017	0.9454	-0.0310288	37.8328	70.2826	46.16	NE	NE	NE	NE
Rv2634c	PE_PGRS46	PE-PGRS FAMILY PROTEIN	34	32	0.714986	TRUE	-0.1689	0.262463	0.0887937	0.376477	0.257694	22.5855	70.3823	92.8618	NE	NE	NE	NE
Rv0881	-	POSSIBLE RRNA METHYLTRANSFERASE (RRNA METHYLASE)	15	15	0.657143	TRUE	0.0458361	0.858458	0.181614	0.216828	0.135778	37.3508	70.4069	72.1533	NE	NE	NE	NE
Rv1004c	-	PROBABLE MEMBRANE PROTEIN	13	12	0.68315	TRUE	-0.00998346	0.971267	0.200666	0.202347	0.210649	32.7856	70.4488	110.954	NE	NE	NE	NE
Rv1823	-	hypothetical protein Rv1823	16	15	0.64881	TRUE	0.19353	0.386254	0.295855	0.032245	0.102325	52.6826	70.453	97.2062	NE	NE	NE	GA
Rv0954	-	PROBABLE CONSERVED TRANSMEMBRANE PROTEIN	29	28	0.651888	TRUE	0.12958	0.44162	0.223613	0.0291254	0.0940332	45.4007	70.5348	92.5552	NE	NE	NE	GA
Rv1192	-	hypothetical protein Rv1192	14	13	0.680272	TRUE	0.121283	0.625862	0.363879	0.0127118	0.242596	44.5321	70.5354	107.443	NE	NE	NE	GA
Rv3919c	gidB	glucose-inhibited division protein B	13	12	0.644689	TRUE	0.0225121	0.935895	0.15888	0.322691	0.136368	35.3717	70.552	59.9846	NE	NE	NE	NE
Rv3777	-	PROBABLE OXIDOREDUCTASE	16	15	0.633929	TRUE	0.198938	0.371425	0.182635	0.197619	-0.0163027	53.3489	70.5683	88.2438	NE	NE	NE	NE
Rv0089	-	POSSIBLE METHYLTRANSFERASE/METHYLASE	11	11	0.664502	TRUE	0.204379	0.456493	0.13264	0.457299	-0.0717391	54.0278	70.6462	75.6909	NE	NE	NE	NE
Rv1279	-	PROBABLE DEHYDROGENASE FAD flavoprotein GMC oxidoreductase	30	29	0.642857	TRUE	0.171216	0.286743	0.0989345	0.351641	-0.0722819	50.0191	70.7538	96.75	NE	NE	NE	NE
Rv3828c	-	POSSIBLE RESOLVASE	8	8	0.595238	TRUE	0.155439	0.637659	0.0991412	0.649863	-0.0562976	48.2168	70.8325	78.5375	NE	NE	NE	NE
Rv0137c	msrA	methionine sulfoxide reductase A	11	11	0.638528	TRUE	0.151165	0.590325	0.288062	0.0868268	0.136897	47.7397	70.9087	148.764	NE	NE	NE	NE
Rv1132	-	hypothetical protein Rv1132	27	26	0.61552	TRUE	0.135493	0.437146	0.0552909	0.642325	-0.0802025	46.03	70.9459	69.5815	NE	NE	NE	NE
Rv1287	-	hypothetical protein Rv1287	13	13	0.663004	TRUE	0.101479	0.698605	0.194754	0.216872	0.0932751	42.5248	70.9972	66.7769	NE	NE	NE	NE
Rv2429	ahpD	ALKYL HYDROPEROXIDE REDUCTASE D PROTEIN AHPD (ALKYL HYDROPEROXIDASE D)	13	13	0.584249	TRUE	0.23289	0.344069	0.0558811	0.750262	-0.177009	57.7277	71.2408	78.9462	NE	NE	NE	NE
Rv3352c	-	POSSIBLE OXIDOREDUCTASE	2	2	0.642857	TRUE	0.207119	0.760563	0.315528	0.450349	0.108409	54.3729	71.2504	68.45	S	GA	NE	NE
Rv0955	-	PROBABLE CONSERVED INTEGRAL MEMBRANE PROTEIN	19	19	0.622807	TRUE	0.162243	0.434803	0.2936	0.0198398	0.131358	48.986	71.3401	85.1947	NE	NE	NE	GA
Rv2213	pepB	leucyl aminopeptidase	16	15	0.65625	TRUE	0.119827	0.606992	0.304014	0.0272619	0.184187	44.3814	71.3606	96.7625	NE	NE	NE	GA
Rv3849	-	hypothetical protein Rv3849	10	10	0.597619	TRUE	0.190562	0.510831	-0.157654	0.395197	-0.348217	52.3204	71.4785	69.33	NE	NE	NE	NE
Rv1651c	PE_PGRS30	PE-PGRS FAMILY PROTEIN	55	52	0.688312	TRUE	0.0880181	0.474216	0.299496	2.67113e-05	0.211478	41.2117	71.5008	111.498	NE	NE	NE	GA
Rv2573	-	2-dehydropantoate 2-reductase	5	5	0.657143	TRUE	0.21456	0.606623	0.311763	0.220826	0.0972033	55.3213	71.5487	123.96	NE	NE	NE	NE
Rv2822c	-	hypothetical protein Rv2822c	13	13	0.584249	TRUE	0.111493	0.668219	0.0439411	0.802504	-0.0675518	43.5284	71.5698	77.1538	NE	NE	NE	NE
Rv1030	kdpB	potassium-transporting ATPase subunit B	15	15	0.644444	TRUE	0.0779635	0.75286	0.316601	0.0262053	0.238638	40.2571	71.5912	94.8133	NE	NE	NE	GA
Rv3149	nuoE	NADH dehydrogenase subunit E	9	8	0.693122	TRUE	0.144316	0.643321	0.123549	0.537288	-0.0207669	46.9849	71.6741	91.6889	NE	NE	NE	NE
Rv2974c	-	CONSERVED HYPOTHETICAL ALANINE RICH PROTEIN	21	21	0.684807	TRUE	0.102714	0.613134	0.23279	0.0548443	0.130076	42.6473	71.7761	94.3619	U	NE	NE	NE
Rv1486c	-	hypothetical protein Rv1486c	8	8	0.619048	TRUE	0.200673	0.537473	0.00410687	0.987366	-0.196566	53.5645	71.8317	95.5125	NE	NE	NE	NE
Rv3546	fadA5	acetyl-CoA acetyltransferase	6	6	0.654762	TRUE	0.057749	0.886576	0.29603	0.201246	0.238281	38.4035	71.9122	77.2167	NE	NE	NE	NE
Rv3887c	-	PROBABLE CONSERVED TRANSMEMBRANE PROTEIN	33	32	0.632035	TRUE	0.0710353	0.661958	0.0325562	0.76556	-0.0384791	39.612	71.9281	119.091	NE	NE	NE	NE
Rv1675c	-	PROBABLE TRANSCRIPTIONAL REGULATORY PROTEIN	11	11	0.619048	TRUE	0.177097	0.522452	0.166527	0.343206	-0.01057	50.7078	72.1028	96.4273	NE	NE	NE	NE
Rv3383c	idsB	POSSIBLE POLYPRENYL SYNTHETASE IDSB (POLYPRENYL TRANSFERASE) (POLYPRENYL DIPHOSPHATE SYNTHASE)	19	18	0.598997	TRUE	0.194889	0.337657	0.0686092	0.627725	-0.12628	52.8493	72.1156	111.747	NE	NE	NE	NE
Rv2473	-	POSSIBLE ALANINE AND PROLINE RICH MEMBRANE PROTEIN	17	16	0.654062	TRUE	0.103746	0.647278	0.19823	0.147245	0.0944835	42.75	72.1249	79.3706	NE	NE	NE	NE
Rv1934c	fadE17	PROBABLE ACYL-CoA DEHYDROGENASE FADE17	12	11	0.646825	TRUE	0.0869706	0.75286	0.187803	0.256455	0.100832	41.1112	72.1324	88.2667	NE	NE	NE	NE
Rv2409c	-	hypothetical protein Rv2409c	21	21	0.602041	TRUE	0.193466	0.313926	0.000772721	0.995523	-0.192694	52.6748	72.1514	87.3952	U	NE	NE	NE
Rv1799	lppT	PROBABLE LIPOPROTEIN LPPT	2	2	0.642857	TRUE	0.0774204	0.914805	0.138284	0.756414	0.060864	40.2061	72.1937	41.3	S	NE	NE	NE
Rv0961	-	PROBABLE INTEGRAL MEMBRANE PROTEIN	7	6	0.581633	TRUE	0.0545678	0.884511	0.0759314	0.750262	0.0213636	38.1196	72.2603	95.4	NE	NE	NE	NE
Rv2914c	pknI	PROBABLE TRANSMEMBRANE SERINE/THREONINE-PROTEIN KINASE I PKNI (PROTEIN KINASE I) (STPK I) (PHOSPHORYLASE B KINASE KINASE) (HYDROXYALKYL-PROTEIN KINASE)	27	27	0.627866	TRUE	0.112105	0.525931	0.0777741	0.497915	-0.0343305	43.5904	72.3396	103.789	U	NE	NE	NE
Rv2342	-	hypothetical protein Rv2342	4	4	0.654762	TRUE	0.287746	0.531194	0.364703	0.197911	0.0769566	65.5672	72.5396	80.25	S	NE	NE	NE
Rv0493c	-	hypothetical protein Rv0493c	17	17	0.670868	TRUE	0.209408	0.32822	0.300063	0.0245811	0.0906546	54.663	72.6306	127.135	NE	NE	NE	GA
Rv2291	sseB	Probable thiosulfate sulfurtransferase SseB	17	17	0.654062	TRUE	0.122743	0.586669	0.0551485	0.717493	-0.0675942	44.6837	72.6968	101.571	NE	NE	NE	NE
Rv3674c	nth	PROBABLE ENDONUCLEASE III NTH (DNA-(APURINIC OR APYRIMIDINIC SITE)LYASE) (AP LYASE) (AP ENDONUCLEASE CLASS I) (ENDODEOXYRIBONUCLEASE (APURINIC OR APYRIMIDINIC)) (DEOXYRIBONUCLEASE (APURINIC OR APYRIMIDINIC))	12	11	0.607143	TRUE	0.0703078	0.801982	0.113215	0.512015	0.0429069	39.5449	72.7272	115.267	NE	NE	NE	NE
Rv2559c	-	recombination factor protein RarA	15	14	0.660317	TRUE	0.155355	0.511276	0.141155	0.347343	-0.0142002	48.2074	72.7793	97.9933	NE	NE	NE	NE
Rv3480c	-	hypothetical protein Rv3480c	30	29	0.620635	TRUE	0.148636	0.359504	0.0132679	0.913814	-0.135368	47.4596	72.809	85.5967	NE	NE	NE	NE
Rv2619c	-	hypothetical protein Rv2619c	2	2	0.702381	TRUE	0.157068	0.822397	0.155863	0.725334	-0.00120498	48.3999	72.8201	56.2	S	NE	NE	NE
Rv2666	-	truncated IS1081 transposase	12	12	0.642857	TRUE	0.102051	0.708596	0.172962	0.298928	0.0709109	42.5815	72.8208	86.6667	NE	NE	NE	NE
Rv0762c	-	hypothetical protein Rv0762c	14	14	0.637755	TRUE	0.194677	0.418443	0.239791	0.109538	0.0451143	52.8232	72.9029	111.764	NE	NE	NE	NE
Rv1900c	lipJ	PROBABLE LIGNIN PEROXIDASE LIPJ	25	25	0.649524	TRUE	0.0776477	0.679445	0.311909	0.0039993	0.234261	40.2274	72.9516	73.876	U	NE	NE	GA
Rv0625c	-	PROBABLE CONSERVED TRANSMEMBRANE PROTEIN	10	10	0.645238	TRUE	0.0212274	0.947858	-0.0473829	0.814111	-0.0686104	35.2657	72.9579	97.8	NE	NE	NE	NE
Rv0874c	-	hypothetical protein Rv0874c	10	9	0.657143	TRUE	0.0585312	0.853039	0.134333	0.474071	0.0758022	38.4736	72.9639	191.51	NE	NE	NE	NE
Rv1868	-	hypothetical protein Rv1868	33	32	0.633478	TRUE	0.0336476	0.848211	0.142959	0.145607	0.109312	36.3033	73.0669	93.7182	NE	NE	NE	NE
Rv1109c	-	hypothetical protein Rv1109c	9	8	0.62963	TRUE	0.152446	0.622708	0.356021	0.0544459	0.203575	47.8822	73.086	133.644	NE	NE	NE	NE
Rv3640c	-	PROBABLE TRANSPOSASE	18	18	0.604497	TRUE	0.179739	0.394611	0.164495	0.220283	-0.0152442	51.0203	73.1192	79.9556	NE	NE	NE	NE
Rv3249c	-	POSSIBLE TRANSCRIPTIONAL REGULATORY PROTEIN (PROBABLY TETR-FAMILY)	13	13	0.64652	TRUE	0.0153341	0.956344	0.0548686	0.753715	0.0395345	34.7837	73.13	69.0923	NE	NE	NE	NE
Rv0624	-	hypothetical protein Rv0624	7	7	0.636054	TRUE	0.21099	0.545633	0.0636612	0.78971	-0.147329	54.8642	73.1467	88.5143	NE	NE	NE	NE
Rv2131c	cysQ	POSSIBLE MONOPHOSPHATASE CYSQ	9	9	0.62963	TRUE	0.304569	0.299042	0.391433	0.0335275	0.0868644	68.1765	73.1911	85.3	NE	NE	NE	GA
Rv2853	PE_PGRS48	PE-PGRS FAMILY PROTEIN	35	32	0.664626	TRUE	-0.0349675	0.836122	0.0657966	0.515498	0.100764	30.9248	73.2755	111.583	NE	NE	NE	NE
Rv3237c	-	hypothetical protein Rv3237c	8	8	0.654762	TRUE	0.159744	0.627012	0.42569	0.0290488	0.265946	48.7021	73.2983	95.6125	NE	NE	NE	GA
Rv1767	-	hypothetical protein Rv1767	8	8	0.675595	TRUE	0.178405	0.587358	0.22708	0.26258	0.0486753	50.8623	73.3525	67.55	NE	NE	NE	NE
Rv3071	-	hypothetical protein Rv3071	17	16	0.620448	TRUE	0.136158	0.543428	0.118	0.407255	-0.018158	46.1013	73.4503	119.918	NE	NE	NE	NE
Rv1705c	PPE22	PPE FAMILY PROTEIN	27	24	0.640212	TRUE	0.00971357	0.959922	0.154322	0.15503	0.144608	34.33	73.4848	111.937	NE	NE	NE	NE
Rv3307	deoD	purine nucleoside phosphorylase	12	11	0.696429	TRUE	0.185563	0.479849	0.128124	0.453075	-0.057439	51.7159	73.5867	102.083	NE	NE	NE	NE
Rv0083	-	PROBABLE OXIDOREDUCTASE	23	21	0.664596	TRUE	0.154266	0.410746	0.127753	0.287612	-0.0265133	48.0854	73.904	94.7739	NE	NE	NE	NE
Rv3321c	-	hypothetical protein Rv3321c	3	2	0.603175	TRUE	-0.283315	0.598848	0.0519884	0.892829	0.335304	17.2388	73.9142	261.133	NE	Uncertain	NE	NE
Rv1418	lprH	PROBABLE LIPOPROTEIN LPRH	15	14	0.655556	TRUE	0.147281	0.535475	0.159533	0.282954	0.0122517	47.3102	73.9478	86.1867	NE	NE	NE	NE
Rv1358	-	PROBABLE TRANSCRIPTIONAL REGULATORY PROTEIN	74	74	0.597169	TRUE	0.128951	0.203002	0.0872161	0.185642	-0.041735	45.3343	73.9636	75.9351	U	NE	NE	NE
Rv2527	-	hypothetical protein Rv2527	10	10	0.57619	TRUE	0.20159	0.483902	0.202239	0.264934	0.000648853	53.6788	73.9703	99.93	NE	NE	NE	NE
Rv1280c	oppA	PROBABLE PERIPLASMIC OLIGOPEPTIDE-BINDING LIPOPROTEIN OPPA	26	25	0.622711	TRUE	0.0835876	0.648939	0.0607722	0.613502	-0.0228154	40.7883	73.9717	76.3692	NE	NE	NE	NE
Rv3363c	-	hypothetical protein Rv3363c	7	6	0.659864	TRUE	0.14736	0.678363	0.276544	0.197027	0.129184	47.3189	74.1192	112.686	NE	NE	NE	NE
Rv2287	yjcE	Probable conserved integral membrane transport protein YjcE	21	20	0.647392	TRUE	0.082346	0.688391	0.21761	0.0735164	0.135264	40.6704	74.1653	90.6	NE	NE	NE	NE
Rv1226c	-	PROBABLE TRANSMEMBRANE PROTEIN	15	15	0.65873	TRUE	0.186756	0.421713	0.183992	0.209535	-0.00276387	51.8595	74.1953	119.973	NE	NE	NE	NE
Rv1666c	cyp139	Probable cytochrome P450 139 CYP139	21	20	0.621315	TRUE	0.153054	0.439003	0.0293616	0.83557	-0.123692	47.9499	74.2753	112.171	NE	NE	NE	NE
Rv3643	-	hypothetical protein Rv3643	8	8	0.636905	TRUE	0.125843	0.706586	0.0841691	0.70365	-0.041674	45.0075	74.3399	76.1	NE	NE	NE	NE
Rv1333	-	PROBABLE HYDROLASE	13	12	0.663004	TRUE	0.121971	0.637659	0.341344	0.0253974	0.219373	44.6036	74.5467	112.754	NE	NE	NE	GA
Rv1161	narG	PROBABLE RESPIRATORY NITRATE REDUCTASE (ALPHA CHAIN) NARG	75	71	0.629206	TRUE	0.0777804	0.460131	0.0952943	0.143512	0.0175139	40.2399	74.5865	91.8507	NE	NE	NE	NE
Rv3756c	proZ	POSSIBLE OSMOPROTECTANT (GLYCINE BETAINE/CARNITINE/CHOLINE/L-PROLINE) TRANSPORT INTEGRAL MEMBRANE PROTEIN ABC TRANSPORTER PROZ	17	17	0.655462	TRUE	0.210873	0.324192	0.253069	0.0605377	0.0421963	54.8494	74.6092	86.6	NE	NE	NE	NE
Rv3724B	cut5b	PROBABLE CUTINASE	19	17	0.645363	TRUE	0.210732	0.296973	0.3376	0.00682344	0.126867	54.8314	74.6141	111.274	NE	NE	NE	GA
Rv0489	gpm1	phosphoglyceromutase	13	12	0.653846	TRUE	0.103779	0.691001	-0.036719	0.838347	-0.140498	42.7532	74.6779	78.7846	NE	NE	NE	NE
Rv1218c	-	PROBABLE TETRONASIN-TRANSPORT ATP-BINDING PROTEIN ABC TRANSPORTER	6	6	0.626984	TRUE	0.310984	0.394863	-0.0021126	0.995215	-0.313097	69.1986	74.6821	88.1833	NE	NE	NE	NE
Rv3429	PPE59	PPE FAMILY PROTEIN	26	26	0.497253	TRUE	0.167312	0.335389	-0.0213871	0.867214	-0.1887	49.567	74.7794	76.7654	U	NE	NE	NE
Rv3659c	-	hypothetical protein Rv3659c	6	6	0.662698	TRUE	0.218274	0.563007	0.445034	0.0497508	0.22676	55.8007	74.8112	107.133	NE	NE	NE	GA
Rv1581c	-	Probable phiRv1 phage protein	7	7	0.632653	TRUE	0.211559	0.544568	0.179057	0.420717	-0.0325014	54.9368	74.8413	126.143	NE	NE	NE	NE
Rv2298	-	hypothetical protein Rv2298	17	16	0.640056	TRUE	0.203993	0.343215	0.173196	0.208684	-0.0307977	53.9795	74.9233	100.059	NE	NE	NE	NE
Rv3711c	dnaQ	DNA polymerase III subunit epsilon	15	14	0.646032	TRUE	0.256466	0.258185	0.295839	0.0387094	0.0393737	60.976	74.9583	119.42	NE	NE	NE	GA
Rv1692	-	PROBABLE PHOSPHATASE	12	12	0.640873	TRUE	0.0352428	0.902751	0.227995	0.161634	0.192752	36.4388	75.036	87.175	NE	NE	NE	NE
Rv1345	fadD33	acyl-CoA synthetase	23	22	0.662526	TRUE	0.131647	0.488225	0.301559	0.00788833	0.169912	45.6197	75.1328	110.009	NE	NE	NE	GA
Rv0061	-	hypothetical protein Rv0061	6	6	0.579365	TRUE	0.221321	0.558221	0.293286	0.20555	0.071965	56.197	75.1454	81.7833	NE	Uncertain	NE	NE
Rv1949c	-	hypothetical protein Rv1949c	19	19	0.612782	TRUE	0.0425796	0.852962	0.292605	0.0203007	0.250026	37.0681	75.189	127.426	U	NE	NE	GA
Rv3575c	-	TRANSCRIPTIONAL REGULATORY PROTEIN (PROBABLY LACI-FAMILY)	19	18	0.646617	TRUE	0.173464	0.398958	0.0242562	0.871136	-0.149208	50.2813	75.2208	88.2421	NE	NE	NE	NE
Rv3534c	-	4-hydroxy-2-ketovalerate aldolase	10	10	0.657143	TRUE	0.045795	0.884511	0.201537	0.266459	0.155742	37.3473	75.2317	151.02	NE	NE	NE	NE
Rv1430	PE16	PE FAMILY PROTEIN	41	40	0.609756	TRUE	0.184364	0.173461	0.0789742	0.388297	-0.10539	51.5719	75.3022	95.0829	NE	NE	NE	NE
Rv1267c	embR	PROBABLE TRANSCRIPTIONAL REGULATORY PROTEIN EMBR	21	20	0.620181	TRUE	0.0569755	0.789291	0.0551957	0.684433	-0.0017798	38.3343	75.313	102.038	NE	NE	NE	NE
Rv3415c	-	hypothetical protein Rv3415c	11	10	0.621212	TRUE	0.0614584	0.838523	0.153232	0.385824	0.0917734	38.7372	75.372	123.073	NE	NE	NE	NE
Rv2241	aceE	pyruvate dehydrogenase subunit E1	58	58	0.619458	TRUE	0.147816	0.195815	0.0415516	0.606383	-0.106264	47.3691	75.4284	81.6328	U	NE	NE	NE
Rv1134	-	hypothetical protein Rv1134	6	6	0.674603	TRUE	0.173033	0.650248	0.315331	0.170855	0.142298	50.2309	75.4285	109.667	NE	NE	NE	NE
Rv0691c	-	PROBABLE TRANSCRIPTIONAL REGULATORY PROTEIN	9	9	0.534392	TRUE	0.152906	0.622394	-0.158433	0.419904	-0.311339	47.9334	75.6021	90.9444	NE	NE	NE	NE
Rv1774	-	PROBABLE OXIDOREDUCTASE	31	29	0.613671	TRUE	0.0545893	0.751169	0.00893014	0.940092	-0.0456592	38.1215	75.7795	90.9419	NE	NE	NE	NE
Rv1545	-	hypothetical protein Rv1545	4	4	0.672619	TRUE	0.0179276	0.971267	0.358277	0.206556	0.34035	34.995	75.8979	144.65	S	NE	NE	NE
Rv3900c	-	CONSERVED HYPOTHETICAL ALANINE RICH PROTEIN	17	17	0.609244	TRUE	0.264056	0.211457	0.242231	0.0730237	-0.0218255	62.0599	75.8987	130.465	NE	NE	NE	NE
Rv0923c	-	hypothetical protein Rv0923c	22	20	0.667749	TRUE	0.169061	0.37309	0.255945	0.029676	0.0868837	49.769	75.91	109.245	NE	NE	NE	GA
Rv3892c	PPE69	PPE FAMILY PROTEIN	11	11	0.679654	TRUE	0.245896	0.358779	0.511542	0.0016323	0.265645	59.4979	75.9159	103.536	NE	NE	NE	GA
Rv0840c	pip	PROBABLE PROLINE IMINOPEPTIDASE PIP (PROLYL AMINOPEPTIDASE) (PAP)	9	9	0.611111	TRUE	0.0869315	0.789291	-0.0860028	0.678326	-0.172934	41.1074	75.9339	150.967	NE	NE	NE	NE
Rv1621c	cydD	PROBABLE 'COMPONENT LINKED WITH THE ASSEMBLY OF CYTOCHROME' TRANSPORT TRANSMEMBRANE ATP-BINDING PROTEIN ABC TRANSPORTER CYDD	20	19	0.666667	TRUE	0.150998	0.458578	0.204314	0.103195	0.0533162	47.7212	75.9647	107.5	NE	NE	NE	NE
Rv3695	-	POSSIBLE CONSERVED MEMBRANE PROTEIN	12	12	0.589286	TRUE	0.114278	0.673981	0.214106	0.190742	0.0998278	43.8116	75.9909	140.692	NE	NE	NE	NE
Rv1533	-	hypothetical protein Rv1533	11	10	0.662338	TRUE	0.00964675	0.974202	0.131723	0.460253	0.122076	34.3246	76.2267	84.2182	NE	NE	NE	NE
Rv1897c	-	D-tyrosyl-tRNA deacylase	5	5	0.633333	TRUE	0.205008	0.622499	0.197247	0.45605	-0.00776192	54.107	76.2608	86.94	NE	NE	NE	NE
Rv2566	-	LONG CONSERVED HYPOTHETICAL PROTEIN	53	51	0.658131	TRUE	0.117847	0.332653	0.121665	0.115061	0.00381767	44.1773	76.3288	91.4415	NE	NE	NE	NE
Rv0964c	-	hypothetical protein Rv0964c	5	5	0.647619	TRUE	0.209477	0.614512	0.316667	0.212597	0.10719	54.6718	76.428	89	NE	NE	NE	NE
Rv0914c	-	acetyl-CoA acetyltransferase	16	16	0.654762	TRUE	0.180858	0.421713	0.151307	0.294115	-0.0295509	51.1532	76.4449	88.8563	NE	NE	NE	NE
Rv2531c	-	PROBABLE AMINO ACID DECARBOXYLASE	50	49	0.618571	TRUE	0.167191	0.173095	0.139705	0.0763597	-0.0274869	49.5531	76.5305	104.34	NE	NE	NE	NE
Rv3292	-	hypothetical protein Rv3292	20	20	0.639286	TRUE	0.21188	0.281561	0.0932028	0.483731	-0.118677	54.9779	76.5773	90.115	U	NE	NE	NE
Rv1607	chaA	Probable ionic transporter integral membrane protein chaA	10	10	0.628571	TRUE	0.181132	0.533814	0.217432	0.227398	0.0363002	51.1858	76.5787	81.63	NE	NE	NE	NE
Rv3090	-	HYPOTHETICAL ALANINE AND VALINE RICH PROTEIN	10	9	0.621429	TRUE	0.141717	0.630153	0.0602788	0.760132	-0.0814387	46.7016	76.5861	137.47	NE	NE	NE	NE
Rv3630	-	PROBABLE CONSERVED INTEGRAL MEMBRANE PROTEIN	25	25	0.672381	TRUE	0.196247	0.26474	0.39961	0.000178097	0.203364	53.0163	76.7043	82.856	U	NE	NE	GA
Rv0984	moaB2	POSSIBLE PTERIN-4-ALPHA-CARBINOLAMINE DEHYDRATASE MOAB2 (PHS) (4-ALPHA-HYDROXY-TETRAHYDROPTERIN DEHYDRATASE) (PTERIN-4-A-CARBINOLAMINE DEHYDRATASE) (PHENYLALANINE HYDROXYLASE-STIMULATING PROTEIN) (PHS) (PTERIN CARBINOLAMINE DEHYDRATASE) (PCD)	5	4	0.6	TRUE	-0.09669	0.827901	0.224004	0.392364	0.320694	26.7615	76.7126	108.7	NE	NE	NE	NE
Rv0926c	-	hypothetical protein Rv0926c	21	20	0.629252	TRUE	0.0848653	0.678951	0.0190867	0.895331	-0.0657786	40.91	76.8059	79.6762	NE	NE	NE	NE
Rv1744c	-	PROBABLE MEMBRANE PROTEIN	6	5	0.666667	TRUE	0.0369998	0.929324	0.296464	0.20078	0.259464	36.5885	76.8106	124.067	NE	NE	NE	NE
Rv3884c	-	PROBABLE CBXX/CFQX FAMILY PROTEIN	34	31	0.614146	TRUE	0.105013	0.502991	0.0853185	0.396258	-0.0196943	42.8763	76.8783	103.494	NE	NE	NE	NE
Rv3334	-	PROBABLE TRANSCRIPTIONAL REGULATORY PROTEIN (PROBABLY MERR-FAMILY)	10	9	0.614286	TRUE	0.209696	0.467482	0.0826384	0.674239	-0.127057	54.6995	76.9221	106.71	NE	NE	NE	NE
Rv0222	echA1	enoyl-CoA hydratase	10	10	0.630952	TRUE	0.094883	0.754033	0.0693911	0.726872	-0.0254918	41.8762	77.0683	63.81	NE	NE	NE	NE
Rv1548c	PPE21	PPE FAMILY PROTEIN	43	41	0.597453	TRUE	0.0202892	0.89453	0.237439	0.00415294	0.21715	35.1885	77.1045	101.27	NE	NE	NE	GA
Rv3502c	fabG	3-ketoacyl-(acyl-carrier-protein) reductase	11	10	0.681818	TRUE	0.19693	0.474216	0.259731	0.124945	0.0628011	53.1006	77.1175	121.064	NE	NE	NE	NE
Rv1670	-	hypothetical protein Rv1670	11	11	0.640693	TRUE	0.206278	0.452134	0.151523	0.391351	-0.0547551	54.2669	77.2291	86.5	NE	NE	NE	NE
Rv1537	dinX	DNA polymerase IV	14	14	0.685374	TRUE	0.122467	0.622572	0.130633	0.405144	0.00816571	44.6551	77.23	64.1214	NE	NE	NE	NE
Rv3571	hmp	POSSIBLE HEMOGLOBINE-RELATED PROTEIN HMP	13	13	0.653846	TRUE	0.218463	0.376624	0.284897	0.0648207	0.0664337	55.8251	77.2591	91.0154	NE	NE	NE	NE
Rv1850	ureC	urease subunit alpha	19	18	0.606516	TRUE	0.137224	0.513412	0.0408846	0.775874	-0.0963399	46.2158	77.3532	103.432	NE	NE	NE	NE
Rv1751	-	hypothetical protein Rv1751	19	19	0.62782	TRUE	0.17787	0.385358	0.216053	0.0923469	0.0381835	50.7991	77.4209	90.5632	NE	NE	NE	NE
Rv0257	-	hypothetical protein Rv0257	4	4	0.589286	TRUE	0.346036	0.445143	0.126636	0.684433	-0.2194	75.0572	77.6699	127.95	NE	NE	NE	NE
Rv3478	PPE60	PE FAMILY PROTEIN	19	17	0.675439	TRUE	0.125556	0.554469	0.0841853	0.541944	-0.0413707	44.9774	77.7377	115.853	NE	NE	NE	NE
Rv1108c	xseA	exodeoxyribonuclease VII large subunit	10	10	0.678571	TRUE	0.207618	0.471892	0.185708	0.309246	-0.02191	54.4361	77.7406	75.25	NE	NE	NE	NE
Rv1769	-	hypothetical protein Rv1769	23	23	0.642857	TRUE	0.193895	0.29102	0.392345	0.000452575	0.19845	52.7273	77.7434	106.996	U	NE	NE	GA
Rv2179c	-	hypothetical protein Rv2179c	7	7	0.585034	TRUE	0.276915	0.415457	0.0621824	0.794402	-0.214732	63.9398	77.9488	89.6429	NE	NE	NE	NE
Rv2299c	htpG	heat shock protein 90	30	28	0.586508	TRUE	0.198888	0.211321	0.153636	0.134882	-0.0452521	53.3427	78.1689	105.4	NE	NE	NE	NE
Rv2084	-	hypothetical protein Rv2084	25	25	0.635238	TRUE	0.190305	0.279926	0.225023	0.0424481	0.0347185	52.2891	78.1812	88.236	U	NE	NE	GA
Rv1972	-	PROBABLE CONSERVED MCE ASSOCIATED MEMBRANE PROTEIN	5	5	0.633333	TRUE	0.183305	0.660272	0.315232	0.215337	0.131927	51.4451	78.3043	97.92	NE	NE	NE	NE
Rv1945	-	hypothetical protein Rv1945	21	21	0.620181	TRUE	0.189874	0.32412	0.261817	0.0297559	0.0719425	52.2368	78.3645	96.2476	U	NE	NE	GA
Rv1135A	-	POSSIBLE ACETYL-CoA ACETYLTRANSFERASE (ACETOACETYL-CoA THIOLASE)	6	6	0.563492	TRUE	0.171904	0.651741	-0.072046	0.778466	-0.24395	50.0992	78.3744	113.067	NE	NE	NE	NE
Rv0331	-	POSSIBLE DEHYDROGENASE/REDUCTASE	18	18	0.638889	TRUE	0.14341	0.506348	0.097488	0.487273	-0.0459217	46.8859	78.4595	102.294	NE	NE	NE	NE
Rv1561	-	hypothetical protein Rv1561	9	9	0.632275	TRUE	0.317664	0.278993	0.236382	0.212472	-0.081282	70.2789	78.5013	82.7556	NE	NE	NE	NE
Rv2123	PPE37	PPE FAMILY PROTEIN	22	22	0.65368	TRUE	0.144823	0.455932	0.131491	0.283261	-0.0133321	47.0404	78.5444	101.4	U	NE	NE	NE
Rv0728c	serA2	POSSIBLE D-3-PHOSPHOGLYCERATE DEHYDROGENASE SERA2 (PHOSPHOGLYCERATE DEHYDROGENASE) (PGDH)	9	8	0.65873	TRUE	0.116267	0.712388	0.0790938	0.704301	-0.0371733	44.015	78.6301	123.189	NE	NE	NE	NE
Rv0496	-	hypothetical protein Rv0496	8	8	0.630952	TRUE	0.233497	0.469636	0.48704	0.0117536	0.253542	57.8092	78.6319	99.35	NE	NE	NE	GA
Rv1264	-	ADENYLYL CYCLASE (ATP PYROPHOSPHATE-LYASE) (ADENYLATE CYCLASE)	14	13	0.656463	TRUE	-0.0259943	0.924816	0.0706811	0.669995	0.0966754	31.5808	78.6483	147.85	NE	NE	NE	NE
Rv1291c	-	CONSERVED HYPOTHETICAL SECRETED PROTEIN	4	4	0.636905	TRUE	0.236478	0.61187	0.0365455	0.913509	-0.199932	58.2107	78.6569	61.9	NE	NE	NE	NE
Rv0563	htpX	heat shock protein HtpX	11	11	0.606061	TRUE	0.239321	0.372872	0.124545	0.488038	-0.114777	58.5964	78.7588	77.4182	NE	NE	NE	NE
Rv0754	PE_PGRS11	PE-PGRS FAMILY PROTEIN	31	29	0.676651	TRUE	0.102691	0.534559	0.26666	0.00627415	0.163969	42.645	78.8967	132.681	NE	NE	NE	GA
Rv1968	mce3C	MCE-FAMILY PROTEIN MCE3C	12	11	0.678571	TRUE	-0.128126	0.634749	0.0578676	0.750262	0.185994	24.8579	78.9351	68.2667	NE	NE	NE	NE
Rv0753c	mmsA	PROBABLE METHYLMALONATE-SEMIALDEHYDE DEHYDROGENASE MMSA (METHYLMALONIC ACID SEMIALDEHYDE DEHYDROGENASE) (MMSDH)	19	19	0.650376	TRUE	0.178479	0.383553	0.109319	0.418337	-0.0691603	50.871	78.9925	87.4211	NE	NE	NE	NE
Rv1206	fadD6	acyl-CoA synthetase	38	37	0.635338	TRUE	0.101896	0.491212	0.162531	0.0722071	0.0606348	42.5661	79.0067	84.5895	NE	NE	NE	NE
Rv1247c	-	hypothetical protein Rv1247c	5	5	0.638095	TRUE	0.15799	0.708608	0.190178	0.473688	0.0321878	48.5037	79.0349	103.72	NE	NE	NE	NE
Rv1341	-	putative deoxyribonucleotide triphosphate pyrophosphatase	5	5	0.685714	TRUE	0.188436	0.651741	0.46026	0.0640116	0.271825	52.0624	79.0503	64.32	NE	NE	NE	NE
Rv1846c	-	POSSIBLE TRANSCRIPTIONAL REGULATORY PROTEIN	3	3	0.714286	TRUE	0.27437	0.610098	0.332648	0.319374	0.0582782	63.5633	79.0875	75.4667	NE	NE	NE	NE
Rv3123	-	hypothetical protein Rv3123	5	4	0.638095	TRUE	0.14195	0.73992	0.418675	0.0939687	0.276724	46.7269	79.0994	178.36	NE	NE	NE	NE
Rv0403c	mmpS1	PROBABLE CONSERVED MEMBRANE PROTEIN MMPS1	7	7	0.588435	TRUE	0.245872	0.475474	0.110505	0.636368	-0.135367	59.4945	79.1989	104.814	NE	NE	NE	NE
Rv2664	-	hypothetical protein Rv2664	1	1	0.714286	TRUE	0.369219	0.695001	0.59737	0.300889	0.228152	79.2	79.2	79.2	S	Uncertain	NE	NE
Rv0044c	-	POSSIBLE OXIDOREDUCTASE	20	19	0.639286	TRUE	0.10911	0.601484	0.22997	0.0645058	0.12086	43.2874	79.2319	105.52	NE	NE	NE	NE
Rv1064c	lpqV	POSSIBLE LIPOPROTEIN LPQV	7	7	0.629252	TRUE	0.180455	0.608851	0.351356	0.096926	0.170901	51.1054	79.2749	101.214	NE	NE	NE	NE
Rv3438	-	hypothetical protein Rv3438	13	13	0.641026	TRUE	0.185948	0.461772	0.226109	0.148206	0.0401609	51.7622	79.2968	83.6923	NE	GA	NE	NE
Rv3668c	-	POSSIBLE PROTEASE	9	8	0.666667	TRUE	0.0503757	0.87925	0.263068	0.161702	0.212692	37.7486	79.3877	112.556	NE	NE	NE	NE
Rv2579	dhaA	haloalkane dehalogenase	16	15	0.61756	TRUE	0.124827	0.591872	-0.100942	0.498858	-0.225769	44.9011	79.396	169.938	NE	NE	NE	NE
Rv2578c	-	hypothetical protein Rv2578c	17	17	0.673669	TRUE	0.141449	0.525503	0.476574	0.000231568	0.335126	46.6724	79.439	72.8118	NE	NE	NE	GA
Rv0125	pepA	PROBABLE SERINE PROTEASE PEPA (SERINE PROTEINASE) (MTB32A)	10	10	0.642857	TRUE	0.276744	0.320833	0.433792	0.0121224	0.157049	63.9144	79.5198	69.08	NE	NE	NE	GA
Rv2029c	pfkB	Probable phosphofructokinase PfkB (PHOSPHOHEXOKINASE)	11	11	0.632035	TRUE	0.127601	0.650389	0.242962	0.153248	0.115361	45.1921	79.6027	108.073	NE	NE	NE	NE
Rv2935	ppsE	PHENOLPTHIOCEROL SYNTHESIS TYPE-I POLYKETIDE SYNTHASE PPSE	68	66	0.638655	TRUE	0.162942	0.117122	0.125556	0.0628582	-0.0373852	49.0657	79.7125	96.4265	NE	NE	NE	NE
Rv2867c	-	hypothetical protein Rv2867c	12	11	0.684524	TRUE	0.0268603	0.927642	0.237044	0.14503	0.210184	35.7326	79.8187	78.625	NE	NE	NE	NE
Rv3115	-	PROBABLE TRANSPOSASE	17	16	0.634454	TRUE	0.129834	0.562835	0.112927	0.429432	-0.0169075	45.4276	79.8369	97.7294	NE	NE	NE	NE
Rv2240c	-	hypothetical protein Rv2240c	11	11	0.636364	TRUE	0.104207	0.7153	0.00256556	0.990581	-0.101642	42.7959	79.9098	109.1	NE	NE	NE	NE
Rv3023c	-	PROBABLE TRANSPOSASE	17	16	0.634454	TRUE	0.13068	0.560665	0.113773	0.425407	-0.0169075	45.5172	79.9935	98.5412	NE	NE	NE	NE
Rv1926c	mpt63	IMMUNOGENIC PROTEIN MPT63 (ANTIGEN MPT63/MPB63) (16 kDa IMMUNOPROTECTIVE EXTRACELLULAR PROTEIN)	9	9	0.60582	TRUE	0.239159	0.426993	0.475147	0.00886427	0.235988	58.5742	80.0572	89.9333	NE	GA	NE	GA
Rv1572c	-	hypothetical protein Rv1572c	1	1	0.595238	TRUE	0.374096	0.691001	0.170679	0.786474	-0.203416	80.1	80.1	80.1	S	Uncertain	NE	NE
Rv2090	-	Probable 5'-3' exonuclease	16	15	0.678571	TRUE	0.157448	0.489418	0.0952681	0.525493	-0.06218	48.4427	80.1567	109.338	NE	NE	NE	NE
Rv3070	ccrB	camphor resistance protein CrcB	8	8	0.610119	TRUE	0.274813	0.383735	0.384664	0.0502685	0.109851	63.6288	80.1951	101.612	NE	NE	NE	NE
Rv2767c	-	POSSIBLE MEMBRANE PROTEIN	10	9	0.611905	TRUE	0.16854	0.564289	0.331732	0.0591664	0.163193	49.7087	80.2244	129.99	NE	NE	NE	NE
Rv1367c	-	hypothetical protein Rv1367c	17	15	0.651261	TRUE	0.13621	0.543391	0.156164	0.261686	0.0199533	46.1069	80.371	118.6	NE	NE	NE	NE
Rv2645	-	hypothetical protein Rv2645	4	4	0.660714	TRUE	0.263812	0.568595	0.265294	0.363109	0.00148114	62.0247	80.3828	77.6	NE	NE	NE	NE
Rv1737c	narK2	POSSIBLE NITRATE/NITRITE TRANSPORTER NARK2	15	15	0.64127	TRUE	0.195381	0.398685	-0.0804377	0.611924	-0.275819	52.9098	80.4318	72.4067	NE	NE	NE	NE
Rv1052	-	hypothetical protein Rv1052	3	3	0.634921	TRUE	0.191575	0.726039	0.264827	0.436303	0.0732522	52.4437	80.4396	111.667	NE	NE	NE	NE
Rv0523c	-	hypothetical protein Rv0523c	10	10	0.638095	TRUE	0.216847	0.450702	0.288975	0.103073	0.0721281	55.616	80.4906	119.79	NE	NE	NE	NE
Rv0388c	PPE9	PPE FAMILY PROTEIN	10	10	0.67619	TRUE	0.340073	0.217209	0.31493	0.0737805	-0.0251427	74.0267	80.5983	111.74	NE	NE	NE	NE
Rv0758	phoR	POSSIBLE TWO COMPONENT SYSTEM RESPONSE SENSOR KINASE MEMBRANE ASSOCIATED PHOR	18	18	0.654762	TRUE	0.20056	0.336748	0.202276	0.126642	0.00171599	53.5505	80.7346	84.7167	NE	NE	NE	NE
Rv1105	-	POSSIBLE PARA-NITROBENZYL ESTERASE (FRAGMENT)	11	11	0.608225	TRUE	0.161364	0.562835	0.234686	0.167821	0.0733218	48.886	80.836	98.7273	NE	NE	NE	NE
Rv0444c	-	hypothetical protein Rv0444c	9	9	0.645503	TRUE	0.186318	0.545247	0.387078	0.0356256	0.20076	51.8067	80.8563	85.4778	NE	NE	NE	GA
Rv3301c	phoY1	PROBABLE PHOSPHATE-TRANSPORT SYSTEM TRANSCRIPTIONAL REGULATORY PROTEIN PHOU HOMOLOG 1 PHOY1	10	10	0.583333	TRUE	0.1041	0.72831	0.0802214	0.684316	-0.0238786	42.7852	80.9752	78.88	NE	NE	NE	NE
Rv1323	fadA4	acetyl-CoA acetyltransferase	15	14	0.620635	TRUE	0.19458	0.400876	0.252729	0.0789326	0.0581488	52.8113	81.078	131.42	NE	NE	NE	NE
Rv1473A	-	POSSIBLE TRANSCRIPTIONAL REGULATORY PROTEIN	4	4	0.672619	TRUE	0.241405	0.604289	0.277847	0.33863	0.0364422	58.8806	81.0843	99.7	S	NE	NE	NE
Rv2467	pepN	PROBABLE AMINOPEPTIDASE N PEPN (LYSYL AMINOPEPTIDASE) (LYS-AP) (ALANINE AMINOPEPTIDASE)	39	39	0.631868	TRUE	0.189686	0.171903	-0.00268404	0.980433	-0.19237	52.214	81.1373	93.5769	U	NE	NE	NE
Rv0849	-	PROBABLE CONSERVED INTEGRAL MEMBRANE TRANSPORT PROTEIN	23	22	0.6294	TRUE	0.157172	0.400876	0.0645872	0.614426	-0.0925843	48.4115	81.1495	89.2957	NE	NE	NE	NE
Rv3855	ethR	TRANSCRIPTIONAL REGULATORY REPRESSOR PROTEIN (TETR-FAMILY) ETHR	12	12	0.619048	TRUE	0.23753	0.353604	0.275936	0.0868585	0.0384058	58.3531	81.2599	82.975	NE	NE	NE	NE
Rv3366	spoU	PROBABLE tRNA/rRNA METHYLASE SPOU (tRNA/rRNA METHYLTRANSFERASE)	7	6	0.659864	TRUE	0.179313	0.610635	0.261732	0.223626	0.0824192	50.9698	81.3645	129.557	NE	NE	NE	NE
Rv3813c	-	hypothetical protein Rv3813c	13	13	0.631868	TRUE	0.173883	0.492009	0.296252	0.0545878	0.122369	50.3303	81.3721	81.1154	NE	NE	NE	NE
Rv0167	yrbE1A	CONSERVED HYPOTHETICAL INTEGRAL MEMBRANE PROTEIN YRBE1A	7	7	0.578231	TRUE	0.114374	0.752409	0.342691	0.106084	0.228316	43.8214	81.3771	95.5143	NE	NE	NE	NE
Rv3770A	-	PROBABLE REMNANT OF A TRANSPOSASE	3	3	0.714286	TRUE	0.295512	0.581249	0.462987	0.154712	0.167475	66.7592	81.4189	76.5333	S	NE	NE	NE
Rv2917	-	CONSERVED HYPOTHETICAL ALANINE AND ARGININE RICH PROTEIN	25	25	0.665714	TRUE	0.233816	0.177634	0.163208	0.147905	-0.0706077	57.8519	81.449	117.86	U	NE	NE	NE
Rv2728c	-	CONSERVED HYPOTHETICAL ALANINE RICH PROTEIN	11	11	0.675325	TRUE	0.280849	0.29006	0.353217	0.0343658	0.0723684	64.5262	81.4626	85.7545	NE	NE	NE	GA
Rv1220c	-	PROBABLE METHYLTRANSFERASE	11	10	0.666667	TRUE	0.14151	0.613768	0.207092	0.227833	0.0655822	46.6791	81.5083	134.682	NE	NE	NE	NE
Rv1867	-	acetyl-CoA acetyltransferase	21	20	0.622449	TRUE	0.130293	0.514009	0.328942	0.00550356	0.19865	45.4761	81.6253	102.029	U	NE	NE	GA
Rv0103c	ctpB	PROBABLE CATION-TRANSPORTER P-TYPE ATPASE B CTPB	31	29	0.634409	TRUE	0.16101	0.30876	0.213984	0.0310723	0.0529735	48.8458	81.7299	126.2	NE	NE	NE	GA
Rv1532c	-	hypothetical protein Rv1532c	6	6	0.599206	TRUE	0.23955	0.522846	0.19887	0.406591	-0.0406796	58.6275	81.7927	88.75	NE	NE	NE	NE
Rv2910c	-	hypothetical protein Rv2910c	10	9	0.588095	TRUE	0.167306	0.567237	0.168813	0.358991	0.00150733	49.5663	81.8124	149.47	NE	NE	NE	NE
Rv2033c	-	hypothetical protein Rv2033c	12	12	0.660714	TRUE	0.142179	0.597912	0.123699	0.470192	-0.0184798	46.7518	81.8264	80.4333	NE	NE	NE	NE
Rv0787	-	hypothetical protein Rv0787	16	16	0.636905	TRUE	0.116805	0.615401	0.000584877	0.996681	-0.11622	44.0702	81.893	112.888	NE	NE	NE	NE
Rv3154	nuoJ	NADH dehydrogenase subunit J	10	10	0.630952	TRUE	0.16494	0.573601	0.0651252	0.743061	-0.099815	49.2943	81.9005	84.21	NE	NE	NE	NE
Rv3296	lhr	PROBABLE ATP-DEPENDENT HELICASE LHR (LARGE HELICASE-RELATED PROTEIN)	56	52	0.678571	TRUE	0.0857831	0.480658	0.170511	0.0202198	0.0847275	40.9976	81.9321	123.305	NE	NE	NE	GA
Rv1116A	-	CONSERVED HYPOTHETICAL PROTEIN (FRAGMENT)	5	5	0.604762	TRUE	0.284836	0.484076	0.619499	0.0111309	0.334664	65.1259	81.9952	102.46	NE	NE	NE	GA
Rv0882	-	PROBABLE TRANSMEMBRANE PROTEIN	1	1	0.785714	TRUE	0.384214	0.683243	0.338943	0.578429	-0.0452713	82	82	82	S	NE	NE	NE
Rv0356c	-	hypothetical protein Rv0356c	10	10	0.62381	TRUE	0.244367	0.386981	0.494045	0.00392342	0.249678	59.287	82.0258	91.31	NE	NE	NE	GA
Rv2462c	tig	trigger factor	19	19	0.616541	TRUE	0.222085	0.271673	0.264396	0.0374485	0.0423111	56.2969	82.1095	110.932	NE	NE	NE	GA
Rv3894c	-	POSSIBLE CONSERVED MEMBRANE PROTEIN	52	50	0.612179	TRUE	0.155038	0.198873	0.110335	0.158758	-0.0447034	48.1718	82.118	104.062	NE	NE	NE	NE
Rv2394	ggtB	PROBABLE GAMMA-GLUTAMYLTRANSPEPTIDASE PRECURSOR GGTB (GAMMA-GLUTAMYLTRANSFERASE) (GLUTAMYL TRANSPEPTIDASE)	30	29	0.656349	TRUE	0.189138	0.236591	0.225578	0.0249456	0.0364398	52.1475	82.1211	104.4	NE	NE	NE	GA
Rv2009	-	hypothetical protein Rv2009	5	5	0.528571	TRUE	0.100378	0.820068	-0.153334	0.574165	-0.253711	42.4158	82.2324	162.82	NE	NE	NE	NE
Rv3694c	-	POSSIBLE CONSERVED TRANSMEMBRANE PROTEIN	15	13	0.619048	TRUE	0.14773	0.534161	0.00987808	0.953982	-0.137852	47.3597	82.3083	122.813	NE	NE	NE	NE
Rv1616	-	hypothetical protein Rv1616	12	11	0.615079	TRUE	0.177054	0.502122	0.3361	0.0352158	0.159045	50.7028	82.3246	101.792	NE	NE	NE	GA
Rv0614	-	hypothetical protein Rv0614	14	13	0.642857	TRUE	0.21191	0.37309	0.158789	0.30388	-0.0531218	54.9817	82.3293	112.636	NE	NE	NE	NE
Rv1422	-	hypothetical protein Rv1422	11	10	0.658009	TRUE	0.157114	0.573829	0.0957421	0.604984	-0.0613721	48.4051	82.3322	116.145	NE	NE	NE	NE
Rv3561	fadD3	acyl-CoA synthetase	15	15	0.631746	TRUE	0.111326	0.644147	0.0352617	0.8328	-0.0760645	43.5115	82.3572	71.82	NE	NE	NE	NE
Rv2626c	-	hypothetical protein Rv2626c	7	7	0.629252	TRUE	0.0705499	0.852138	-0.141534	0.532695	-0.212084	39.5672	82.3623	64.9429	NE	NE	NE	NE
Rv3726	-	POSSIBLE DEHYDROGENASE	16	15	0.647321	TRUE	0.265059	0.224653	0.490859	0.000233422	0.2258	62.2045	82.3678	92.3625	NE	GA	NE	GA
Rv1554	frdC	PROBABLE FUMARATE REDUCTASE	10	10	0.62619	TRUE	0.239045	0.398958	0.231074	0.197739	-0.00797111	58.5588	82.5159	107.02	NE	NE	NE	NE
Rv3309c	upp	uracil phosphoribosyltransferase	8	8	0.642857	TRUE	0.164989	0.615766	0.25947	0.195342	0.0944807	49.2999	82.5765	91.7375	NE	NE	NE	NE
Rv0927c	-	short chain dehydrogenase	6	6	0.670635	TRUE	0.252455	0.498297	0.0893565	0.727472	-0.163098	60.4108	82.5793	92.4167	NE	NE	NE	NE
Rv3572	-	hypothetical protein Rv3572	9	9	0.632275	TRUE	0.203246	0.505299	0.123682	0.537403	-0.0795632	53.8857	82.6216	92.4	NE	NE	NE	NE
Rv3087	-	hypothetical protein Rv3087	14	14	0.671769	TRUE	0.265001	0.259119	0.121588	0.440804	-0.143413	62.1962	82.6285	85.3643	NE	NE	NE	NE
Rv3827c	-	POSSIBLE TRANSPOSASE	19	18	0.637845	TRUE	0.151952	0.467968	0.327019	0.00886764	0.175068	47.8272	82.6908	90.5737	NE	NE	NE	GA
Rv3847	-	hypothetical protein Rv3847	8	7	0.580357	TRUE	0.125479	0.707591	0.0986372	0.651135	-0.026842	44.9693	82.7348	159.188	NE	NE	NE	NE
Rv1587c	-	Partial REP13E12 repeat protein	15	15	0.646032	TRUE	0.271639	0.22815	0.147961	0.322743	-0.123677	63.1617	82.7669	105.767	NE	NE	NE	NE
Rv3069	ccrB	camphor resistance protein CrcB	6	6	0.626984	TRUE	0.290539	0.431108	0.499175	0.0264178	0.208635	65.9935	82.8424	81.4	NE	NE	NE	GA
Rv0214	fadD4	acyl-CoA synthetase	34	33	0.606443	TRUE	0.184674	0.21688	0.118578	0.225011	-0.0660959	51.609	82.873	107.959	NE	NE	NE	NE
Rv3133c	devR	TWO COMPONENT TRANSCRIPTIONAL REGULATORY PROTEIN DEVR (PROBABLY LUXR/UHPA-FAMILY)	12	12	0.609127	TRUE	0.124777	0.643737	0.0400901	0.82967	-0.0846868	44.8959	83.0201	74.1833	NE	NE	NE	NE
Rv2119	-	hypothetical protein Rv2119	21	21	0.655329	TRUE	0.182061	0.346261	0.231076	0.0568873	0.0490151	51.2965	83.0913	104.7	U	NE	NE	NE
Rv0924c	mntH	manganese transport protein MntH	20	20	0.630952	TRUE	0.245321	0.207725	0.208127	0.0967429	-0.0371938	59.4185	83.0916	92.81	U	NE	NE	NE
Rv1626	-	Probable two-component system transcriptional regulator	5	5	0.57619	TRUE	0.315051	0.436648	-0.00401783	0.990231	-0.319069	69.8543	83.1513	72	NE	NE	NE	NE
Rv3208A	TB9.4	hypothetical protein Rv3208A	6	6	0.626984	TRUE	0.225471	0.551199	0.162024	0.506652	-0.0634464	56.7414	83.1562	74.6	NE	NE	NE	NE
Rv2517c	-	hypothetical protein Rv2517c	7	6	0.591837	TRUE	0.234399	0.497417	-0.0309464	0.901812	-0.265346	57.9304	83.16	173.614	S	NE	NE	NE
Rv0096	PPE1	PPE FAMILY PROTEIN	34	34	0.610644	TRUE	0.210191	0.156263	0.224877	0.0168261	0.0146863	54.7625	83.2437	112.462	U	NE	NE	GA
Rv3481c	-	PROBABLE INTEGRAL MEMBRANE PROTEIN	10	10	0.616667	TRUE	0.234306	0.409707	0.201839	0.266288	-0.0324673	57.9179	83.2675	87.14	NE	NE	NE	NE
Rv2585c	-	POSSIBLE CONSERVED LIPOPROTEIN	27	26	0.635802	TRUE	0.191647	0.257003	0.175037	0.104788	-0.0166108	52.4526	83.2872	108.289	NE	NE	NE	NE
Rv1569	bioF1	8-amino-7-oxononanoate synthase	7	7	0.676871	TRUE	0.205549	0.556787	0.294337	0.167134	0.0887879	54.1749	83.2932	81.5143	NE	NE	NE	NE
Rv2701c	suhB	POSSIBLE EXTRAGENIC SUPPRESSOR PROTEIN SUHB	11	10	0.67316	TRUE	0.228265	0.398549	0.327928	0.0500902	0.0996633	57.1109	83.2966	100.564	NE	NE	NE	NE
Rv1879	-	hypothetical protein Rv1879	20	20	0.609524	TRUE	0.266244	0.169404	0.242369	0.0511378	-0.0238752	62.3758	83.3138	86.615	NE	NE	NE	NE
Rv0201c	-	hypothetical protein Rv0201c	9	9	0.669312	TRUE	0.293331	0.317683	0.341366	0.0656409	0.0480359	66.4222	83.3577	86.6889	NE	NE	NE	NE
Rv0252	nirB	PROBABLE NITRITE REDUCTASE	41	40	0.641115	TRUE	0.130504	0.346102	0.0984032	0.272982	-0.0321008	45.4985	83.4764	103.688	NE	NE	NE	NE
Rv0246	-	PROBABLE CONSERVED INTEGRAL MEMBRANE PROTEIN	33	33	0.5671	TRUE	0.201234	0.182361	0.191144	0.0482997	-0.0100899	53.6344	83.5428	99.1394	U	NE	NE	GA
Rv3074	-	hypothetical protein Rv3074	15	14	0.663492	TRUE	0.153916	0.514508	-0.000961628	0.995507	-0.154878	48.0463	83.5895	124.82	NE	NE	NE	NE
Rv1214c	PE14	PE FAMILY PROTEIN	5	5	0.652381	TRUE	0.330387	0.411062	0.150084	0.582294	-0.180304	72.3831	83.5898	88.58	S	NE	NE	NE
Rv3076	-	hypothetical protein Rv3076	5	5	0.7	TRUE	0.268389	0.511902	0.394964	0.115925	0.126575	62.6871	83.648	143.88	NE	NE	NE	NE
Rv0597c	-	hypothetical protein Rv0597c	14	14	0.666667	TRUE	0.0964051	0.702971	0.395376	0.00645859	0.298971	42.025	83.6763	94.75	NE	NE	NE	GA
Rv3874	esxB	10 KDA CULTURE FILTRATE ANTIGEN ESXB (LHP) (CFP10)	5	5	0.609524	TRUE	0.291385	0.474742	0.322193	0.204798	0.0308079	66.1231	83.6943	86.42	NE	NE	NE	NE
Rv1493	mutB	methylmalonyl-CoA mutase	32	29	0.656994	TRUE	0.0368579	0.835376	-0.0607255	0.572244	-0.0975834	36.5764	83.8412	116.903	NE	NE	NE	NE
Rv3339c	icd1	isocitrate dehydrogenase	27	27	0.567019	TRUE	0.252033	0.127423	0.12243	0.268273	-0.129603	60.3516	83.8567	128.3	U	NE	NE	NE
Rv2059	-	hypothetical protein Rv2059	15	15	0.639683	TRUE	0.28442	0.205633	0.280116	0.0509572	-0.00430396	65.0631	83.9235	129.547	U	NE	NE	NE
Rv1179c	-	hypothetical protein Rv1179c	41	41	0.663763	TRUE	0.137151	0.319385	0.128266	0.145607	-0.0088843	46.2079	83.9573	85.0293	U	NE	NE	NE
Rv3098c	-	hypothetical protein Rv3098c	9	9	0.529101	TRUE	0.322068	0.272015	0.0967065	0.639136	-0.225361	71.0002	84.0458	112.689	NE	GA	NE	NE
Rv2571c	-	PROBABLE TRANSMEMBRANE ALANINE AND VALINE AND LEUCINE RICH PROTEIN	9	9	0.611111	TRUE	0.168464	0.587171	0.163466	0.403759	-0.00499861	49.7	84.0471	105.544	NE	NE	NE	NE
Rv1839c	-	hypothetical protein Rv1839c	2	2	0.547619	TRUE	0.36376	0.578736	-0.00102605	0.997878	-0.364786	78.2045	84.0622	272.3	S	NE	NE	NE
Rv3560c	fadE30	PROBABLE ACYL-CoA DEHYDROGENASE FADE30	13	13	0.652015	TRUE	0.24162	0.323436	-0.0208926	0.910291	-0.262512	58.9099	84.0801	86.8692	NE	NE	NE	NE
Rv3297	nei	PROBABLE ENDONUCLEASE VIII NEI	10	9	0.67381	TRUE	0.208001	0.471318	0.149797	0.420717	-0.0582036	54.4845	84.1091	118.14	NE	NE	NE	NE
Rv2565	-	hypothetical protein Rv2565	26	24	0.634615	TRUE	0.0310615	0.87384	0.228003	0.035531	0.196942	36.0848	84.2301	124.019	NE	NE	NE	GA
Rv3523	ltp3	acetyl-CoA acetyltransferase	19	19	0.650376	TRUE	0.221911	0.271977	0.0411496	0.775048	-0.180761	56.2741	84.238	99.9632	NE	NE	NE	NE
Rv2852c	mqo	malate:quinone oxidoreductase	21	20	0.628118	TRUE	0.122437	0.543621	0.0455962	0.740265	-0.0768406	44.6519	84.2441	123.224	NE	NE	NE	NE
Rv0319	pcp	pyrrolidone-carboxylate peptidase	9	9	0.661376	TRUE	0.200739	0.511051	0.440999	0.0157285	0.24026	53.5728	84.2579	103.656	NE	NE	NE	GA
Rv2543	lppA	PROBABLE CONSERVED LIPOPROTEIN LPPA	14	13	0.610544	TRUE	0.133634	0.591258	0.0215043	0.904067	-0.11213	45.8312	84.2779	109.193	NE	NE	NE	NE
Rv1135c	PPE16	PPE FAMILY PROTEIN	26	25	0.627289	TRUE	0.154024	0.377923	0.297071	0.00532595	0.143048	48.0583	84.3003	107.327	NE	NE	NE	GA
Rv3856c	-	hypothetical protein Rv3856c	12	12	0.64881	TRUE	0.173743	0.511268	0.353666	0.0262214	0.179922	50.314	84.342	126.375	NE	NE	NE	GA
Rv0188	-	PROBABLE CONSERVED TRANSMEMBRANE PROTEIN	11	11	0.621212	TRUE	0.16294	0.559429	0.0733349	0.696964	-0.0896047	49.0655	84.342	144.718	NE	NE	NE	NE
Rv0724A	-	hypothetical protein Rv0724A	1	1	0.666667	TRUE	0.396668	0.673179	0.885072	0.11499	0.488404	84.4	84.4	84.4	NE	NE	NE	NE
Rv2102	-	hypothetical protein Rv2102	12	12	0.680556	TRUE	0.186592	0.478725	0.171976	0.301848	-0.0146156	51.8397	84.4313	126.375	NE	NE	NE	NE
Rv0030	-	hypothetical protein Rv0030	5	5	0.647619	TRUE	0.081216	0.854977	0.05794	0.842302	-0.023276	40.5635	84.5101	95.72	NE	NE	NE	NE
Rv0009	ppiA	PROBABLE IRON-REGULATED PEPTIDYL-PROLYL CIS-TRANS ISOMERASE A PPIA (PPIase A) (ROTAMASE A)	7	6	0.629252	TRUE	0.250535	0.467495	0.323693	0.127258	0.0731588	60.1421	84.5116	155.314	NE	NE	NE	NE
Rv1366	-	hypothetical protein Rv1366	19	18	0.605263	TRUE	0.279833	0.158039	0.318154	0.0111333	0.0383212	64.3743	84.5252	107.516	NE	NE	NE	GA
Rv1191	-	hypothetical protein Rv1191	9	9	0.648148	TRUE	0.30262	0.302717	0.285039	0.127814	-0.0175809	67.869	84.5832	108.278	NE	NE	NE	NE
Rv0969	ctpV	PROBABLE METAL CATION TRANSPORTER P-TYPE ATPASE CTPV	21	19	0.650794	TRUE	0.113399	0.574953	0.219878	0.0701892	0.106479	43.722	84.6522	120.062	NE	NE	NE	NE
Rv0858c	-	aminotransferase	22	21	0.668831	TRUE	0.140731	0.469934	0.0628044	0.633188	-0.0779269	46.5946	84.6552	89.5318	NE	NE	NE	NE
Rv1053c	-	hypothetical protein Rv1053c	7	7	0.608844	TRUE	0.224907	0.515278	0.0622898	0.794345	-0.162617	56.6672	84.6591	89.8714	NE	NE	NE	NE
Rv2446c	-	PROBABLE CONSERVED INTEGRAL MEMBRANE PROTEIN	7	7	0.663265	TRUE	0.251194	0.466797	0.490419	0.0180755	0.239226	60.2342	84.7257	81.5571	NE	NE	NE	GA
Rv1568	bioA	adenosylmethionine--8-amino-7-oxononanoate transaminase	16	16	0.669643	TRUE	0.222882	0.31104	0.254489	0.0673925	0.0316067	56.4012	84.8973	126.506	NE	NE	NE	NE
Rv0026	-	hypothetical protein Rv0026	15	13	0.614286	TRUE	0.119417	0.618924	0.0196414	0.909358	-0.0997756	44.3391	84.9368	119.693	NE	NE	NE	NE
Rv0438c	moeA2	PROBABLE MOLYBDOPTERIN BIOSYNTHESIS PROTEIN MOEA2	15	15	0.663492	TRUE	0.245151	0.280737	0.400219	0.00422442	0.155067	59.395	84.9739	102.567	NE	NE	NE	GA
Rv3066	-	PROBABLE TRANSCRIPTIONAL REGULATORY PROTEIN (PROBABLY DEOR-FAMILY)	10	10	0.638095	TRUE	0.0264833	0.934723	-0.0330486	0.872621	-0.0595318	35.7012	84.9876	83.92	NE	NE	NE	NE
Rv2912c	-	PROBABLE TRANSCRIPTIONAL REGULATORY PROTEIN (PROBABLY TETR-FAMILY)	9	9	0.65873	TRUE	0.171915	0.577922	0.165622	0.39637	-0.0062932	50.1004	85.0016	96.8222	NE	NE	NE	NE
Rv0464c	-	hypothetical protein Rv0464c	15	15	0.595238	TRUE	0.181514	0.437698	0.1781	0.225291	-0.00341393	51.2314	85.0525	144.373	NE	NE	NE	NE
Rv3413c	-	HYPOTHETICAL ALANINE AND PROLINE RICH PROTEIN	6	6	0.670635	TRUE	0.258771	0.486186	0.458945	0.0424338	0.200174	61.3032	85.0879	97.75	NE	NE	NE	GA
Rv2512c	-	IS1081 transposase	17	17	0.633053	TRUE	0.157863	0.475383	0.140955	0.315163	-0.0169075	48.4894	85.1926	101.959	NE	NE	NE	NE
Rv2262c	-	hypothetical protein Rv2262c	14	13	0.668367	TRUE	0.167143	0.493281	0.318645	0.0307869	0.151502	49.5475	85.2254	103.557	NE	NE	NE	GA
Rv1063c	-	hypothetical protein Rv1063c	15	15	0.679365	TRUE	0.237327	0.296816	0.418493	0.00276241	0.181167	58.3256	85.2458	123.587	NE	NE	NE	GA
Rv3594	-	hypothetical protein Rv3594	16	15	0.66369	TRUE	0.174009	0.442545	0.281951	0.0418823	0.107942	50.345	85.4072	104.762	NE	NE	NE	GA
Rv1429	-	hypothetical protein Rv1429	23	23	0.622153	TRUE	0.156839	0.401659	0.0909628	0.461397	-0.0658763	48.3741	85.4735	94.0348	U	NE	NE	NE
Rv2950c	fadD29	acyl-CoA synthetase	46	43	0.560559	TRUE	0.210215	0.0949045	0.010066	0.918926	-0.200149	54.7656	85.4891	156.539	NE	NE	NE	NE
Rv2310	-	POSSIBLE EXCISIONASE	3	3	0.753968	TRUE	0.298377	0.577287	0.426267	0.191543	0.12789	67.2044	85.4951	92.8333	S	NE	NE	NE
Rv0944	-	POSSIBLE FORMAMIDOPYRIMIDINE-DNA GLYCOSYLASE (FAPY-DNA GLYCOSYLASE)	9	9	0.600529	TRUE	0.283379	0.33715	-0.0136103	0.951073	-0.296989	64.9061	85.5284	99	NE	NE	NE	NE
Rv2671	ribD	hypothetical protein Rv2671	13	13	0.657509	TRUE	0.233808	0.3424	0.326621	0.0330725	0.0928129	57.8509	85.6087	97.4077	NE	NE	NE	GA
Rv0111	-	POSSIBLE TRANSMEMBRANE ACYLTRANSFERASE	43	42	0.627353	TRUE	0.233961	0.0687153	0.242274	0.00340352	0.0083124	57.8715	85.6723	109.2	NE	NE	NE	GA
Rv0017c	rodA	PROBABLE CELL DIVISION PROTEIN RODA	27	27	0.616402	TRUE	0.154417	0.366991	0.0673602	0.56408	-0.0870568	48.1023	85.717	88.9481	U	NE	NE	NE
Rv3075c	-	hypothetical protein Rv3075c	17	17	0.617647	TRUE	0.135926	0.544085	0.244966	0.0697679	0.109039	46.0764	85.8172	92.8	NE	NE	NE	NE
Rv1364c	-	hypothetical protein Rv1364c	33	33	0.612554	TRUE	0.252792	0.08792	0.202565	0.0354665	-0.0502272	60.4581	85.8625	84.5667	U	NE	NE	GA
Rv3652	PE_PGRS60	PE-PGRS FAMILY-RELATED PROTEIN	6	5	0.670635	TRUE	0.0371307	0.929205	-0.0884091	0.730104	-0.12554	36.5997	85.9064	213.4	NE	NE	NE	NE
Rv3492c	-	CONSERVED HYPOTHETICAL MCE ASSOCIATED PROTEIN	11	11	0.597403	TRUE	0.300292	0.256858	0.30995	0.0646397	0.00965799	67.5035	85.9376	83.5818	NE	NE	NE	NE
Rv1148c	-	hypothetical protein Rv1148c	23	22	0.611801	TRUE	0.219723	0.227467	0.309183	0.00639474	0.0894605	55.9888	85.958	117.143	NE	NE	NE	GA
Rv0891c	-	POSSIBLE TRANSCRIPTIONAL REGULATORY PROTEIN	25	25	0.579048	TRUE	0.253744	0.141004	-0.0573846	0.643242	-0.311128	60.5918	85.967	101.064	U	NE	NE	NE
Rv2135c	-	hypothetical protein Rv2135c	6	6	0.626984	TRUE	0.366383	0.30796	0.485329	0.0311699	0.118946	78.6813	85.9674	126.85	NE	NE	NE	GA
Rv2314c	-	hypothetical protein Rv2314c	17	16	0.670868	TRUE	0.113595	0.614512	0.337791	0.0106594	0.224196	43.742	86.0068	102.276	NE	NE	NE	GA
Rv1665	pks11	Possible chalcone synthase pks11	12	12	0.575397	TRUE	0.329694	0.1881	0.329308	0.0397165	-0.000385447	72.2668	86.0231	102.942	NE	NE	NE	GA
Rv1890c	-	hypothetical protein Rv1890c	8	8	0.60119	TRUE	0.289284	0.357002	0.242806	0.227809	-0.0464781	65.8016	86.0673	93.1	NE	NE	NE	NE
Rv1640c	lysS	lysyl-tRNA synthetase	66	64	0.616162	TRUE	0.168249	0.110638	0.170725	0.0111843	0.00247641	49.6751	86.1186	101.352	NE	NE	NE	GA
Rv1047	-	PROBABLE TRANSPOSASE	17	17	0.634454	TRUE	0.162627	0.461772	0.14572	0.297637	-0.0169075	49.0298	86.1378	106.182	NE	NE	NE	NE
Rv3314c	deoA	thymidine phosphorylase	12	12	0.646825	TRUE	0.215025	0.407003	0.268264	0.0969874	0.0532394	55.381	86.2441	102.8	NE	NE	NE	NE
Rv0381c	-	hypothetical protein Rv0381c	17	15	0.669468	TRUE	0.158982	0.472444	0.212106	0.118966	0.053124	48.6158	86.2497	151.782	NE	NE	NE	NE
Rv0063	-	POSSIBLE OXIDOREDUCTASE	24	23	0.593254	TRUE	0.274912	0.115953	-0.0743134	0.545922	-0.349225	63.6433	86.2536	112.879	NE	NE	NE	NE
Rv3045	adhC	PROBABLE NADP-DEPENDENT ALCOHOL DEHYDROGENASE ADHC	20	20	0.642857	TRUE	0.164109	0.414545	0.158625	0.212131	-0.00548405	49.1991	86.2809	98.395	U	NE	NE	NE
Rv1403c	-	PUTATIVE METHYLTRANSFERASE	16	16	0.614583	TRUE	0.228653	0.298681	0.285598	0.0395132	0.0569447	57.1624	86.3061	135.238	NE	NE	NE	GA
Rv0847	lpqS	PROBABLE LIPOPROTEIN LPQS	6	6	0.666667	TRUE	0.238499	0.524665	0.242407	0.303973	0.00390738	58.4846	86.3332	113.417	NE	NE	NE	NE
Rv0821c	phoY2	PROBABLE PHOSPHATE-TRANSPORT SYSTEM TRANSCRIPTIONAL REGULATORY PROTEIN PHOY2	7	7	0.588435	TRUE	0.315444	0.346261	0.51598	0.0127127	0.200536	69.918	86.3383	109.829	NE	GA	NE	GA
Rv2078	-	hypothetical protein Rv2078	2	2	0.630952	TRUE	0.361034	0.582257	0.407557	0.320215	0.0465231	77.712	86.3742	81.4	NE	NE	NE	NE
Rv2864c	-	POSSIBLE PENICILLIN-BINDING LIPOPROTEIN	25	25	0.62	TRUE	0.198997	0.25746	0.211528	0.0572371	0.0125315	53.3563	86.5231	106.608	U	NE	NE	NE
Rv3331	sugI	PROBABLE SUGAR-TRANSPORT INTEGRAL MEMBRANE PROTEIN SUGI	25	23	0.647619	TRUE	0.0335547	0.867082	0.15506	0.16927	0.121505	36.2955	86.6604	80.228	NE	NE	NE	NE
Rv2472	-	hypothetical protein Rv2472	10	10	0.635714	TRUE	-0.013971	0.965213	0.194525	0.284922	0.208496	32.4814	86.6638	104.49	NE	NE	NE	NE
Rv0459	-	hypothetical protein Rv0459	6	6	0.686508	TRUE	0.237027	0.527219	0.515909	0.0213771	0.278882	58.285	86.6816	118.567	NE	NE	NE	GA
Rv1068c	PE_PGRS20	PE-PGRS FAMILY PROTEIN	14	13	0.688776	TRUE	-0.0323947	0.903551	0.362679	0.0130853	0.395074	31.1115	86.722	124.121	NE	NE	NE	GA
Rv0889c	citA	citrate synthase 2	12	11	0.700397	TRUE	0.0993884	0.716205	0.154346	0.358328	0.054958	42.3182	86.8158	79.0333	NE	NE	NE	NE
Rv0806c	cpsY	POSSIBLE UDP-GLUCOSE-4-EPIMERASE CPSY (GALACTOWALDENASE) (UDP-GALACTOSE-4-EPIMERASE) (URIDINE DIPHOSPHATE GALACTOSE-4-EPIMERASE) (URIDINE DIPHOSPHO-GALACTOSE-4-EPIMERASE)	42	40	0.560091	TRUE	0.17188	0.200662	0.1101	0.209873	-0.0617805	50.0964	86.8264	106.14	NE	NE	NE	NE
Rv1528c	papA4	PROBABLE CONSERVED POLYKETIDE SYNTHASE ASSOCIATED PROTEIN PAPA4	7	7	0.598639	TRUE	0.31608	0.345461	-0.117524	0.612629	-0.433605	70.0212	86.8931	151.957	NE	NE	NE	NE
Rv1199c	-	POSSIBLE TRANSPOSASE	17	17	0.633053	TRUE	0.166397	0.450702	0.14949	0.28396	-0.0169075	49.4616	86.8932	107.741	NE	NE	NE	NE
Rv2731	-	CONSERVED HYPOTHETICAL ALANINE AND ARGININE RICH PROTEIN	8	8	0.684524	TRUE	0.333721	0.283408	0.624079	0.00101633	0.290358	72.9448	86.9108	90.775	NE	NE	NE	GA
Rv3667	acs	acetyl-CoA synthetase	40	38	0.627381	TRUE	0.23211	0.0838235	0.127882	0.151741	-0.104228	57.6232	86.9407	118.572	NE	NE	NE	NE
Rv1442	bisC	PROBABLE BIOTIN SULFOXIDE REDUCTASE BISC (BDS reductase) (BSO reductase)	38	38	0.658521	TRUE	0.174458	0.217323	0.198659	0.0262565	0.0242017	50.3976	86.9996	128.611	U	NE	NE	GA
Rv2806	-	POSSIBLE MEMBRANE PROTEIN	8	7	0.622024	TRUE	0.0940799	0.785751	0.263187	0.188414	0.169107	41.798	87.1521	138.325	NE	NE	NE	NE
Rv0835	lpqQ	POSSIBLE LIPOPROTEIN LPQQ	15	14	0.588889	TRUE	0.124931	0.603905	0.340184	0.0162274	0.215253	44.912	87.1628	136.107	NE	NE	NE	GA
Rv0215c	fadE3	PROBABLE ACYL-CoA DEHYDROGENASE FADE3	18	17	0.649471	TRUE	0.12905	0.554407	0.111954	0.420013	-0.0170964	45.3448	87.1796	136.089	NE	NE	NE	NE
Rv0028	-	hypothetical protein Rv0028	5	5	0.595238	TRUE	0.27546	0.499977	0.151318	0.578783	-0.124142	63.7243	87.1805	169.4	NE	NE	NE	NE
Rv3678c	-	hypothetical protein Rv3678c	9	9	0.656085	TRUE	0.105828	0.73992	0.380417	0.0393099	0.274589	42.9577	87.2932	100.6	NE	NE	NE	GA
Rv2893	-	POSSIBLE OXIDOREDUCTASE	10	9	0.661905	TRUE	0.206933	0.473342	0.168808	0.358991	-0.0381252	54.3495	87.3167	133.8	NE	NE	NE	NE
Rv3522	ltp4	lipid-transfer protein	19	19	0.631579	TRUE	0.162025	0.435394	0.12091	0.366145	-0.0411144	48.9611	87.3404	88.4158	NE	NE	NE	NE
Rv3172c	-	hypothetical protein Rv3172c	18	18	0.562169	TRUE	0.260172	0.204792	0.149412	0.270789	-0.11076	61.5028	87.3444	118.85	NE	NE	NE	NE
Rv3085	-	PROBABLE SHORT-CHAIN TYPE DEHYDROGENASE/REDUCTASE	5	5	0.62381	TRUE	0.398832	0.31084	0.0477431	0.869591	-0.351089	84.824	87.3863	89.96	NE	NE	NE	NE
Rv1771	-	PROBABLE OXIDOREDUCTASE	26	26	0.586996	TRUE	0.249455	0.140225	0.223534	0.0398018	-0.0259202	59.9915	87.4418	94.8769	U	NE	NE	GA
Rv0298	-	hypothetical protein Rv0298	6	6	0.587302	TRUE	0.275186	0.459445	0.27898	0.23002	0.0037944	63.6838	87.4476	133.05	S	NE	NE	NE
Rv0997	-	hypothetical protein Rv0997	7	6	0.619048	TRUE	0.185627	0.598705	0.106243	0.649639	-0.0793843	51.7236	87.5246	137.771	NE	NE	NE	NE
Rv0221	-	hypothetical protein Rv0221	28	26	0.595238	TRUE	0.218835	0.181571	0.0902333	0.417527	-0.128601	55.8734	87.5322	138.421	NE	NE	NE	NE
Rv3195	-	hypothetical protein Rv3195	17	17	0.635854	TRUE	0.220862	0.301428	0.414279	0.00150641	0.193417	56.1372	87.6453	122.647	NE	NE	NE	GA
Rv2092c	helY	PROBABLE ATP-DEPENDENT DNA HELICASE HELY	41	40	0.654472	TRUE	0.180431	0.182439	0.216796	0.0110582	0.0363649	51.1025	87.6633	112.149	NE	NE	NE	GA
Rv2290	lppO	Probable conserved lipoprotein lppO	14	14	0.571429	TRUE	0.231822	0.325577	0.161432	0.295809	-0.0703906	57.5847	87.7397	106.164	NE	NE	NE	NE
Rv1907c	-	hypothetical protein Rv1907c	10	10	0.611905	TRUE	0.290524	0.296883	0.295158	0.0953541	0.00463369	65.9911	87.7656	102.45	NE	NE	NE	NE
Rv1924c	-	hypothetical protein Rv1924c	12	12	0.638889	TRUE	0.295098	0.24383	0.582341	0.000151872	0.287244	66.695	87.7764	135.525	NE	GA	NE	GA
Rv0068	-	short chain dehydrogenase	12	12	0.630952	TRUE	0.130857	0.626125	0.0527089	0.770884	-0.078148	45.5359	87.8219	141.65	NE	NE	NE	NE
Rv2293c	-	hypothetical protein Rv2293c	14	14	0.595238	TRUE	0.312074	0.177879	0.204008	0.176473	-0.108066	69.3736	87.8688	80.6286	NE	NE	NE	NE
Rv0679c	-	CONSERVED HYPOTHETICAL THREONINE RICH PROTEIN	6	6	0.646825	TRUE	0.169974	0.655317	0.26255	0.262237	0.0925763	49.8748	88.0161	119.417	NE	NE	NE	NE
Rv3176c	mesT	PROBABLE EPOXIDE HYDROLASE MEST (EPOXIDE HYDRATASE) (ARENE-OXIDE HYDRATASE)	15	14	0.657143	TRUE	0.210402	0.358957	0.165797	0.2631	-0.0446049	54.7894	88.1654	97.9067	NE	NE	NE	NE
Rv2598	-	hypothetical protein Rv2598	5	5	0.642857	TRUE	0.16313	0.699427	0.350327	0.164743	0.187197	49.0872	88.3679	90.82	NE	GA	NE	NE
Rv3633	-	hypothetical protein Rv3633	18	18	0.640212	TRUE	0.143314	0.506451	0.277823	0.0329171	0.134509	46.8755	88.3985	97.6167	NE	NE	NE	GA
Rv2998	-	hypothetical protein Rv2998	4	4	0.595238	TRUE	0.221372	0.635747	-0.0415312	0.90121	-0.262904	56.2038	88.445	114.7	NE	NE	NE	NE
Rv0034	-	hypothetical protein Rv0034	5	5	0.633333	TRUE	0.316785	0.433853	0.39109	0.11942	0.0743051	70.1358	88.4863	139.26	S	NE	NE	NE
Rv1032c	trcS	TWO COMPONENT SENSOR HISTIDINE KINASE TRCS	25	24	0.630476	TRUE	0.25811	0.134175	0.377486	0.000424979	0.119376	61.2092	88.5188	113.304	NE	NE	NE	GA
Rv3320c	-	hypothetical protein Rv3320c	6	6	0.619048	TRUE	0.24424	0.513347	0.346626	0.130849	0.102386	59.2695	88.5467	91.3167	NE	NE	NE	NE
Rv0646c	lipG	PROBABLE LIPASE/ESTERASE LIPG	10	10	0.652381	TRUE	0.205474	0.475732	0.227787	0.204116	0.0223125	54.1656	88.7255	118.01	NE	GA	NE	NE
Rv3431c	-	POSSIBLE TRANSPOSASE (FRAGMENT)	9	8	0.62963	TRUE	0.117551	0.709153	0.211412	0.269494	0.0938615	44.1468	88.8627	133.778	NE	NE	NE	NE
Rv2975c	-	hypothetical protein Rv2975c	2	2	0.595238	TRUE	-0.151144	0.83014	0.28817	0.493644	0.439314	23.5489	88.8833	68.9	S	NE	NE	NE
Rv1920	-	PROBABLE MEMBRANE PROTEIN	13	13	0.613553	TRUE	0.185728	0.462359	0.38091	0.0121207	0.195183	51.7357	88.9012	142.4	NE	NE	NE	GA
Rv1947	-	hypothetical protein Rv1947	6	6	0.638889	TRUE	0.341407	0.345461	0.252652	0.28205	-0.0887547	74.2561	88.9508	103.033	NE	NE	NE	NE
Rv0379	secE2	POSSIBLE PROTEIN TRANSPORT PROTEIN SECE2	4	4	0.636905	TRUE	0.219001	0.639163	0.157519	0.60734	-0.061482	55.895	89.0247	87.175	NE	NE	NE	NE
Rv2264c	-	conserved hypothetical proline rich protein	31	31	0.673579	TRUE	0.225427	0.145719	0.375586	8.20376e-05	0.150159	56.7356	89.0608	90.3871	U	NE	NE	GA
Rv1791	PE19	PE FAMILY PROTEIN	6	6	0.65873	TRUE	0.39704	0.268976	0.0266854	0.921854	-0.370354	84.4727	89.2188	94.7333	NE	NE	NE	NE
Rv2665	-	HYPOTHETICAL ARGININE RICH PROTEIN	7	7	0.714286	TRUE	0.26762	0.433995	0.272051	0.204354	0.00443084	62.5754	89.2466	98.8857	NE	NE	NE	NE
Rv0989c	grcC2	PROBABLE POLYPRENYL-DIPHOSPHATE SYNTHASE GRCC2 (POLYPRENYL PYROPHOSPHATE SYNTHETASE)	19	19	0.617794	TRUE	0.312204	0.111962	0.393831	0.00142518	0.0816265	69.3946	89.2663	118.674	NE	NE	NE	GA
Rv0915c	PPE14	PPE FAMILY PROTEIN	20	20	0.65	TRUE	0.198495	0.313366	0.187474	0.136912	-0.0110219	53.2941	89.2693	120.385	NE	NE	NE	NE
Rv0895	-	hypothetical protein Rv0895	29	28	0.66092	TRUE	0.180767	0.268975	0.244498	0.016298	0.0637311	51.1425	89.2823	93.7793	NE	NE	NE	GA
Rv2326c	-	POSSIBLE TRANSMEMBRANE ATP-BINDING PROTEIN ABC TRANSORTER	23	22	0.652174	TRUE	0.172396	0.351937	0.292405	0.0101231	0.120009	50.1566	89.3126	109.9	NE	NE	NE	GA
Rv2765	-	PROBABLE ALANINE RICH HYDROLASE	15	15	0.639683	TRUE	0.187282	0.420756	0.183956	0.209873	-0.00332592	51.923	89.3887	93.2667	NE	NE	NE	NE
Rv3715c	recR	recombination protein RecR	4	4	0.666667	TRUE	0.179033	0.704886	0.223755	0.44852	0.0447216	50.9366	89.4085	67.6	NE	NE	NE	NE
Rv2946c	pks1	PROBABLE POLYKETIDE SYNTHASE PKS1	51	48	0.661531	TRUE	0.189985	0.112965	0.371877	3.24231e-07	0.181892	52.2503	89.4854	127.835	NE	NE	NE	GA
Rv2425c	-	hypothetical protein Rv2425c	19	19	0.646617	TRUE	0.280621	0.15705	0.0488612	0.733997	-0.23176	64.4922	89.5722	111.295	NE	NE	NE	NE
Rv0819	-	hypothetical protein Rv0819	14	14	0.656463	TRUE	0.11679	0.639729	0.163592	0.286804	0.0468023	44.0686	89.6198	77.0071	NE	GA	NE	NE
Rv0293c	-	hypothetical protein Rv0293c	27	27	0.590829	TRUE	0.197033	0.243161	0.132353	0.227399	-0.0646797	53.1133	89.7044	110.422	U	NE	NE	NE
Rv1878	glnA3	PROBABLE GLUTAMINE SYNTHETASE GLNA3 (GLUTAMINE SYNTHASE) (GS-I)	28	28	0.612245	TRUE	0.178653	0.282674	0.30674	0.00270647	0.128087	50.8916	89.7139	108.104	U	NE	NE	GA
Rv1145	mmpL13a	PROBABLE CONSERVED TRANSMEMBRANE TRANSPORT PROTEIN MMPL13A	11	11	0.616883	TRUE	0.232808	0.387357	0.277833	0.0998305	0.045025	57.7167	89.7905	115.527	NE	GA	NE	NE
Rv1919c	-	hypothetical protein Rv1919c	7	6	0.619048	TRUE	0.214816	0.53707	0.186213	0.401167	-0.0286029	55.3541	89.8084	175.9	NE	NE	NE	NE
Rv3033	-	hypothetical protein Rv3033	4	4	0.583333	TRUE	0.261368	0.572751	0.205216	0.491687	-0.0561516	61.6738	89.9347	88.95	NE	NE	NE	NE
Rv2129c	-	short chain dehydrogenase	14	14	0.630952	TRUE	0.221067	0.35166	0.311603	0.0350931	0.090536	56.1638	89.9422	110.221	NE	NE	NE	GA
Rv3833	-	TRANSCRIPTIONAL REGULATORY PROTEIN (PROBABLY ARAC-FAMILY)	11	11	0.601732	TRUE	0.178305	0.518316	0.445039	0.00664377	0.266734	50.8505	89.9561	73.5273	NE	NE	NE	GA
Rv2146c	-	Possible conserved transmembrane protein	1	1	0.547619	TRUE	0.425368	0.649296	0.501395	0.39186	0.0760274	90.2	90.2	90.2	S	Uncertain	NE	NE
Rv0132c	fgd2	PUTATIVE F420-DEPENDENT GLUCOSE-6-PHOSPHATE DEHYDROGENASE FGD2	15	14	0.660317	TRUE	0.247503	0.276239	0.307984	0.0307846	0.0604813	59.7202	90.3074	136.787	NE	NE	NE	GA
Rv3477	PE31	PE FAMILY PROTEIN	6	6	0.630952	TRUE	0.297936	0.417359	0.141897	0.566096	-0.15604	67.1357	90.3778	116.817	NE	NE	NE	NE
Rv1727	-	hypothetical protein Rv1727	6	6	0.646825	TRUE	0.290827	0.43076	0.386974	0.0897907	0.0961469	66.0375	90.4096	105.517	NE	NE	NE	NE
Rv2508c	-	PROBABLE CONSERVED INTEGRAL MEMBRANE LEUCINE AND ALANINE RICH PROTEIN	18	18	0.649471	TRUE	0.225942	0.276239	0.248079	0.0581969	0.0221369	56.8035	90.4149	87.5889	NE	NE	NE	NE
Rv0953c	-	POSSIBLE OXIDOREDUCTASE	14	14	0.62415	TRUE	0.313708	0.176229	0.089494	0.583616	-0.224214	69.6371	90.4574	94	NE	NE	NE	NE
Rv0827c	-	PROBABLE TRANSCRIPTIONAL REGULATORY PROTEIN	7	7	0.568027	TRUE	0.182373	0.604289	0.178286	0.423639	-0.00408679	51.3337	90.4767	56.7571	NE	NE	NE	NE
Rv3526	-	POSSIBLE OXIDOREDUCTASE	22	22	0.561688	TRUE	0.241691	0.192062	0.0280649	0.839515	-0.213626	58.9198	90.5044	84.5545	U	NE	NE	NE
Rv3912	-	HYPOTHETICAL ALANINE RICH PROTEIN	11	11	0.699134	TRUE	0.117601	0.678363	0.397924	0.0159511	0.280323	44.1519	90.5159	88.2455	NE	NE	NE	GA
Rv2911	dacB2	PROBABLE D-ALANYL-D-ALANINE CARBOXYPEPTIDASE DACB2 (PENICILLIN-BINDING PROTEIN) (DD-PEPTIDASE) (DD-CARBOXYPEPTIDASE) (PBP) (DD-TRANSPEPTIDASE) (SERINE-TYPE D-ALA-D-ALA CARBOXYPEPTIDASE) (D-AMINO ACID HYDROLASE)	11	11	0.681818	TRUE	0.103364	0.716809	0.187561	0.278763	0.0841964	42.7119	90.5513	100.264	NE	NE	NE	NE
Rv2488c	-	PROBABLE TRANSCRIPTIONAL REGULATORY PROTEIN (LUXR-FAMILY)	46	44	0.654244	TRUE	0.189495	0.136343	0.206339	0.0103439	0.0168442	52.1907	90.6309	124.009	NE	NE	NE	GA
Rv0091	mtn	PROBABLE BIFUNCTIONAL MTA/SAH NUCLEOSIDASE MTN: 5'-METHYLTHIOADENOSINE NUCLEOSIDASE (METHYLTHIOADENOSINE METHYLTHIORIBOHYDROLASE) + S-ADENOSYLHOMOCYSTEINE NUCLEOSIDASE (S-ADENOSYL-L-HOMOCYSTEINE HOMOCYSTEINYLRIBOHYDROLASE)	11	10	0.642857	TRUE	0.0658236	0.826355	0.108514	0.55101	0.0426902	39.1336	90.663	124.564	NE	NE	NE	NE
[truncated: 1,982 more rows]
